# Supplementary material for: Impact of Polymicrobial Infection on Fitness of Streptococcus gordonii In Vivo
Source: mBio. 2023 Apr 12;14(3):e00658-23. doi: 10.1128/mbio.00658-23 (PMC10294625; doi:10.1128/mbio.00658-23)
Supplement: TABLE S1 [file mbio.00658-23-s0009.xlsx]

## Sheet: A. Sg essential genes
A. All essential genes in S. gordonii input
Genes were considered to be essential when the total FPKM across all Sg Input samples < 10
GENEID	SYMBOL	ANNOTATION (FROM GENBANK OR UNIPROT)
SGO_0205	rpsG	30S ribosomal protein S7
SGO_0570	SGO_0570	UPF0291 protein SGO_0570
SGO_0622	SGO_0622	tRNA-Arg
SGO_0627	SGO_0627	Uncharacterized protein
SGO_0670	SGO_0670	Uncharacterized protein
SGO_0671	murD	UDP-N-acetylmuramoylalanine--D-glutamate ligase, EC 6.3.2.9 (D-glutamic acid-adding enzyme) (UDP-N-acetylmuramoyl-L-alanyl-D-glutamate synthetase)
SGO_0687	SGO_0687	GyrI-like domain-containing protein
SGO_0746	bioY-1	Biotin transporter
SGO_0768	SGO_0768	Uncharacterized protein
SGO_0772	SGO_0772	Uncharacterized protein
SGO_0892	SGO_0892	Uncharacterized protein
SGO_0898	SGO_0898	Transcriptional regulator, Cro/CI family, putative
SGO_0902	SGO_0902	Uncharacterized protein
SGO_0921	SGO_0921	Uncharacterized protein
SGO_0922	SGO_0922	Uncharacterized protein
SGO_0923	SGO_0923	HsdD protein, EC 3.1.21.3
SGO_0977	SGO_0977	Uncharacterized protein
SGO_1032	infC	Translation initiation factor IF-3
SGO_1034	rplT	50S ribosomal protein L20
SGO_1105	SGO_1105	Leucine-rich repeat containing protein
SGO_1147	SGO_1147	pseudogene; transposase, IS3 family, orfA, authentic frameshift; this gene contains a frame shift which is not the result of sequencing error
SGO_1158	xpt	Xanthine phosphoribosyltransferase, XPRTase, EC 2.4.2.22
SGO_1172	SGO_1172	Uncharacterized protein
SGO_1178	SGO_1178	Lipoprotein, putative
SGO_1182	SGO_1182	LPXTG cell wall surface protein
SGO_1188	SGO_1188	Uncharacterized protein
SGO_1198	SGO_1198	DNA processing Smf protein
SGO_1229	SGO_1229	UPF0758 protein SGO_1229
SGO_1233	SGO_1233	tRNA-Arg
SGO_1277	SGO_1277	Uncharacterized protein
SGO_1278	SGO_1278	VTC domain-containing protein
SGO_1295	SGO_1295	Lipoprotein, putative
SGO_1350	SGO_1350	Uncharacterized protein
SGO_1378	SGO_1378	Uncharacterized protein
SGO_1421	SGO_1421	ATP-binding cassette lipoprotein
SGO_1426	eno	Enolase, EC 4.2.1.11 (2-phospho-D-glycerate hydro-lyase) (2-phosphoglycerate dehydratase)
SGO_1440	ftsE	Cell division ATP-binding protein FtsE
SGO_1466	SGO_1466	Adenosylhomocysteine nucleosidase, EC 3.2.2.9
SGO_1485	SGO_1485	Uncharacterized protein
SGO_1489	SGO_1489	Lipoprotein, putative
SGO_1509	SGO_1509	Oxidoreductase NAD-binding domain protein
SGO_1511	SGO_1511	Uncharacterized protein
SGO_1521	SGO_1521	PTS system IIB component (Galactitol/fructose specific)
SGO_1525	lacB-1	Galactose-6-phosphate isomerase subunit LacB, EC 5.3.1.26
SGO_1543	atpG	ATP synthase gamma chain (ATP synthase F1 sector gamma subunit) (F-ATPase gamma subunit)
SGO_1545	atpH	ATP synthase subunit delta (ATP synthase F(1) sector subunit delta) (F-type ATPase subunit delta, F-ATPase subunit delta)
SGO_1548	atpE	ATP synthase subunit c (ATP synthase F(0) sector subunit c) (F-type ATPase subunit c, F-ATPase subunit c) (Lipid-binding protein)
SGO_1563	SGO_1563	Uncharacterized protein
SGO_1580	SGO_1580	PTS system, Lactose/Cellobiose specific IIB subunit
SGO_1600	SGO_1600	DNA polymerase III, delta chain
SGO_1618	SGO_1618	Uncharacterized protein
SGO_1646	SGO_1646	Membrane protein, putative
SGO_1647	SGO_1647	Transcription antiterminator BglG family
SGO_1688	accD	Acetyl-coenzyme A carboxylase carboxyl transferase subunit beta, ACCase subunit beta, Acetyl-CoA carboxylase carboxyltransferase subunit beta, EC 2.1.3.15
SGO_1692	SGO_1692	3-oxoacyl-[acyl-carrier-protein] synthase 2, EC 2.3.1.179
SGO_1695	SGO_1695	Enoyl-acyl carrier protein(ACP) reductase, EC 1.13.12.16
SGO_1697	ACP	Acyl carrier protein, ACP
SGO_1702	SGO_1702	tRNA-Asn
SGO_1714	SGO_1714	Uncharacterized protein
SGO_1734	SGO_1734	ABC transporter, ATP-binding protein SP2003
SGO_1791	SGO_1791	PTS system, Lactose/Cellobiose specific IIA subunit
SGO_1829	SGO_1829	tRNA-Lys
SGO_1836	SGO_1836	pseudogene; conserved hypothetical protein, authentic frameshift; this gene contains a frame shift which is not the result of sequencing error
SGO_1874	SGO_1874	DUF1648 domain-containing protein
SGO_1875	SGO_1875	Uncharacterized protein
SGO_1876	SGO_1876	Uncharacterized membrane protein, putative
SGO_1879	rpsR	30S ribosomal protein S18
SGO_1881	rpsF	30S ribosomal protein S6
SGO_1905	SGO_1905	Uncharacterized protein
SGO_1920	SGO_1920	Uncharacterized protein
SGO_1921	comYD	ComYD
SGO_1922	comYC	ComYC competence protein
SGO_1942	SGO_1942	tRNA-Gln
SGO_1943	SGO_1943	tRNA-His
SGO_1946	SGO_1946	tRNA-Phe
SGO_1948	SGO_1948	tRNA-Ser
SGO_1962	rpmJ	50S ribosomal protein L36
SGO_1966	rplO	50S ribosomal protein L15
SGO_1970	rplF	50S ribosomal protein L6
SGO_1972	rpsZ	30S ribosomal protein S14 type Z
SGO_1978	rplP	50S ribosomal protein L16
SGO_1982	rplB	50S ribosomal protein L2
SGO_1983	rplW	50S ribosomal protein L23
SGO_1984	rplD	50S ribosomal protein L4
SGO_1986	rpsJ	30S ribosomal protein S10
SGO_2032	SGO_2032	Uncharacterized protein
SGO_2035	SGO_2035	Uncharacterized protein
SGO_2036	SGO_2036	Uncharacterized protein
SGO_2041	SGO_2041	Putative pre-16S rRNA nuclease, EC 3.1.-.-
SGO_2077	SGO_2077	Membrane protein, putative
SGO_2078	SGO_2078	ABC transporter ATP-binding protein
SGO_2093	SGO_2093	Uncharacterized protein
SGO_2095	comX	ComX
SGO_2106	prs_2	Ribose-phosphate pyrophosphokinase, RPPK, EC 2.7.6.1 (5-phospho-D-ribosyl alpha-1-diphosphate) (Phosphoribosyl diphosphate synthase) (Phosphoribosyl pyrophosphate synthase, P-Rib-PP synthase, PRPP synthase, PRPPase)
SGO_2107	SGO_2107	General stress protein GSP-781
SGO_2112	SGO_2112	tRNA-Phe
SGO_2114	SGO_2114	tRNA-Ser
SGO_2115	SGO_2115	tRNA-Met
SGO_2116	SGO_2116	tRNA-Met
SGO_2117	SGO_2117	tRNA-Pro
SGO_2121	SGO_2121	tRNA-Thr
SGO_2134	hpt	Hypoxanthine phosphoribosyltransferase, EC 2.4.2.8
SGO_2135	tilS	tRNA(Ile)-lysidine synthase, EC 6.3.4.19 (tRNA(Ile)-2-lysyl-cytidine synthase) (tRNA(Ile)-lysidine synthetase)
SGO_2138	SGO_2138	Septum formation initiator family
SGO_2141	pth	Peptidyl-tRNA hydrolase, PTH, EC 3.1.1.29

## Sheet: B. Sg vs Input Down
		B. All genes demonstrating significantly decreased fitness after transposon insertion in S. gordonii Only Output v S. gordonii Input
		Genes were considered to have significantly altered fitness when the adjusted p-value </= 0.01 & the log2 FC >/= |1|
		GENEID	SYMBOL	LOG2 FC	LFC SE	STAT	ADJUSTED P-VAULE	ANNOTATION (FROM GENBANK OR UNIPROT)
		SGO_1868	SGO_1868	-5.92836	0.960659	-6.17114	2.03109e-09	Acetyltransferase, GNAT family
		SGO_2091	SGO_2091	-5.34113	0.917786	-5.81959	1.62839e-08	ATP-grasp domain-containing protein
		SGO_2014	SGO_2014	-5.26391	1.12002	-4.69984	5.74791e-06	pseudogene; transposase, ISL3 family, degenerate
		SGO_1356	SGO_1356	-5.03309	0.849528	-5.92457	8.86759e-09	Uncharacterized protein
		SGO_0723	SGO_0723	-4.98771	1.15616	-4.31403	3.28045e-05	Uncharacterized protein
		SGO_1218	mutY	-4.78707	0.367564	-13.0238	1.97697e-37	Adenine DNA glycosylase, EC 3.2.2.31
		SGO_0628	ymdC	-4.61736	0.475076	-9.71919	1.89649e-21	3''-aminoglycoside phosphotransferase-like protein (Kanamycin kinase), EC 2.7.1.95
		SGO_0826	SGO_0826	-4.54628	0.504516	-9.01117	1.24669e-18	Uncharacterized protein
		SGO_1136	SGO_1136	-4.53384	0.35699	-12.7002	1.23543e-35	Putative esterase superfamily
		SGO_1422	SGO_1422	-4.41691	0.401131	-11.0111	3.86825e-27	Uncharacterized protein
		SGO_1208	SGO_1208	-4.37411	0.50011	-8.7463	1.23189e-17	Hypothetical FAD-dependent oxidoreductase, putative
		SGO_1790	SGO_1790	-4.35924	1.15813	-3.76402	0.000304853	PTS system, Lactose/Cellobiose specific IIB subunit
		SGO_0485	SGO_0485	-4.30847	0.528376	-8.15417	1.66784e-15	DNA-binding response regulator
		SGO_2146	comD	-4.2979	0.2985	-14.3983	1.69013e-45	Histidine protein kinase ComD, EC 2.7.3.-
		SGO_1759	SGO_1759	-4.19783	0.691573	-6.06998	3.75102e-09	6-phospho-beta-glucosidase, EC 3.2.1.21
		SGO_1731	SGO_1731	-4.0884	0.400252	-10.2146	1.48623e-23	DNA-binding response regulator
		SGO_0913	SGO_0913	-4.08572	0.939108	-4.35063	2.80277e-05	pseudogene; possible membrane protein; identified by match to protein family HMM PF07366
		SGO_1207	alkD	-3.96879	0.793858	-4.99937	1.33523e-06	DNA alkylation repair enzyme
		SGO_1024	SGO_1024	-3.90334	0.375892	-10.3842	2.6141e-24	Putative polysaccharide ABC transporter
		SGO_1475	SGO_1475	-3.83529	0.688967	-5.56673	6.81108e-08	Lipoprotein, putative
		SGO_2092	purD	-3.79375	0.317336	-11.955	9.38724e-32	Phosphoribosylamine--glycine ligase, EC 6.3.4.13 (GARS) (Glycinamide ribonucleotide synthetase) (Phosphoribosylglycinamide synthetase)
		SGO_0962	SGO_0962	-3.79174	0.255104	-14.8635	2.26641e-48	ABC transporter, permease/ATP-binding protein
		SGO_1804	hutI	-3.78392	0.254658	-14.8588	2.38489e-48	Imidazolonepropionase, EC 3.5.2.7 (Imidazolone-5-propionate hydrolase)
		SGO_0288	SGO_0288	-3.76284	0.242464	-15.5192	1.24107e-52	GDSL-like lipase/acylhydrolase, EC 3.1.1.47
		SGO_1612	citZ	-3.73814	0.572787	-6.52623	2.1846e-10	Citrate synthase
		SGO_1837	SGO_1837	-3.70639	0.450081	-8.23494	8.64094e-16	pseudogene; putative membrane protein; identified by similarity to PIR:G95146; match to protein family HMM PF04087
		SGO_1904	SGO_1904	-3.67463	0.889502	-4.13111	7.10054e-05	Probable membrane protein, putative
		SGO_1753	SGO_1753	-3.6713	0.559377	-6.5632	1.71656e-10	Uncharacterized protein
		SGO_1742	SGO_1742	-3.63158	0.655606	-5.53927	7.9101e-08	Uncharacterized protein
		SGO_1212	coaB	-3.6269	0.5621	-6.45242	3.48391e-10	Phosphopantothenate--cysteine ligase, EC 6.3.2.5
		SGO_1361	SGO_1361	-3.60602	0.24957	-14.4489	8.65342e-46	ADP-ribosylhydrolase
		SGO_0228	SGO_0228	-3.58243	0.293006	-12.2265	3.78304e-33	Transcription regulator, MerR family
		SGO_1610	SGO_1610	-3.56858	0.455367	-7.8367	2.04009e-14	Uncharacterized protein
		SGO_1453	SGO_1453	-3.56512	0.301178	-11.8373	3.73559e-31	Glycosyl transferase, family 8 SP1766
		SGO_1508	SGO_1508	-3.55278	0.654719	-5.42641	1.46789e-07	Uncharacterized protein
		SGO_1268	SGO_1268	-3.53934	0.375538	-9.42472	3.0001e-20	Murein hydrolase export regulator
		SGO_0874	SGO_0874	-3.53014	0.320847	-11.0026	4.17213e-27	Lipoprotein, putative
		SGO_2015	SGO_2015	-3.50122	0.502517	-6.96735	1.1603e-11	Possible polysaccharide transport protein
		SGO_1840	SGO_1840	-3.49068	1.05424	-3.31109	0.00157523	Uncharacterized protein
		SGO_0571	SGO_0571	-3.47365	0.423151	-8.20902	1.06515e-15	Uncharacterized protein
		SGO_0876	SGO_0876	-3.47341	0.470231	-7.38661	5.91345e-13	HTH tetR-type domain-containing protein
		SGO_1507	SGO_1507	-3.46954	0.203981	-17.0091	5.82776e-63	Uncharacterized protein
		SGO_1435	mreB	-3.46884	0.222702	-15.5761	5.48198e-53	Cell shape determining protein
		SGO_0187	SGO_0187	-3.4472	0.651588	-5.29046	3.00382e-07	Uncharacterized protein
		SGO_1127	SGO_1127	-3.44497	0.576011	-5.98075	6.38631e-09	ABC transporter, ATP-binding protein SP0687
		SGO_1091	SGO_1091	-3.43948	0.980824	-3.50673	0.000794275	Uncharacterized protein
		SGO_1665	SGO_1665	-3.4378	0.455173	-7.55273	1.73249e-13	Putative tRNA (cytidine(34)-2'-O)-methyltransferase, EC 2.1.1.207 (tRNA (cytidine/uridine-2'-O-)-methyltransferase)
		SGO_2147	comC	-3.41665	0.728388	-4.69071	5.99151e-06	Competence factor-related protein ComC
		SGO_1459	SGO_1459	-3.41626	0.322781	-10.5838	3.32212e-25	Glyoxylase family protein
		SGO_1488	SGO_1488	-3.3952	0.785734	-4.32106	3.18715e-05	Putative methyltransferase
		SGO_2069	SGO_2069	-3.38989	1.23474	-2.74544	0.00931595	ATP-binding protein of ABC transporter
		SGO_0998	SGO_0998	-3.36914	0.286758	-11.7491	1.04209e-30	Membrane protein, putative
		SGO_2101	SGO_2101	-3.36756	0.372134	-9.04933	8.92781e-19	ABC transporter, permease protein SP2198
		SGO_1968	rpsE	-3.35136	1.02798	-3.26013	0.00187412	30S ribosomal protein S5
		SGO_1349	SGO_1349	-3.29558	0.395387	-8.33507	3.83185e-16	Uncharacterized protein
		SGO_1698	fabH	-3.26298	0.776371	-4.20287	5.29411e-05	3-oxoacyl-[acyl-carrier-protein] synthase 3, EC 2.3.1.180 (3-oxoacyl-[acyl-carrier-protein] synthase III) (Beta-ketoacyl-ACP synthase III, KAS III)
		SGO_1269	SGO_1269	-3.25638	1.00642	-3.23561	0.00203747	Murein hydrolase exporter
		SGO_0740	SGO_0740	-3.24726	0.460415	-7.05291	6.39482e-12	Lipoprotein, putative
		SGO_1174	SGO_1174	-3.2469	0.239986	-13.5296	2.74599e-40	Histidine kinase, EC 2.7.3.-
		SGO_0702	SGO_0702	-3.23992	1.06894	-3.03096	0.00396357	Uncharacterized protein
		SGO_0305	SGO_0305	-3.23173	0.336336	-9.60863	5.38563e-21	Membrane protein, putative
		SGO_1429	SGO_1429	-3.22323	0.295494	-10.9079	1.14052e-26	Glycerate kinase, EC 2.7.1.31
		SGO_0813	fbp	-3.19982	0.281812	-11.3545	9.01597e-29	Fructose-1,6-bisphosphatase class 3, FBPase class 3, EC 3.1.3.11 (D-fructose-1,6-bisphosphate 1-phosphohydrolase class 3)
		SGO_1476	SGO_1476	-3.18028	0.466534	-6.81681	3.23759e-11	Uncharacterized protein
		SGO_1560	SGO_1560	-3.16646	0.765262	-4.13774	6.92456e-05	CAAX amino terminal protease family
		SGO_1392	SGO_1392	-3.14432	0.760647	-4.13374	7.03963e-05	MesH protein
		SGO_1562	SGO_1562	-3.14185	0.643544	-4.88211	2.39625e-06	Membrane protein, putative
		SGO_1013	SGO_1013	-3.13965	0.193338	-16.2392	1.97148e-57	Glycosyltransferase involved in cell wall biogenesis
		SGO_0783	rnc	-3.1176	0.296086	-10.5294	5.9061e-25	Ribonuclease 3, EC 3.1.26.3 (Ribonuclease III, RNase III)
		SGO_0656	trpB-2	-3.09734	0.193681	-15.992	9.71488e-56	Tryptophan synthase beta chain, EC 4.2.1.20
		SGO_1577	SGO_1577	-3.09051	0.479988	-6.43871	3.80175e-10	Uncharacterized protein
		SGO_0797	SGO_0797	-3.08781	0.20316	-15.1989	1.61995e-50	RocB protein, putative
		SGO_2099	SGO_2099	-3.08756	0.305469	-10.1076	4.30656e-23	ABC transporter ATP-binding protein, EC 3.6.3.25
		SGO_0948	pgdA	-3.07984	0.223672	-13.7695	1.10497e-41	Peptidoglycan N-acetylglucosamine deacetylase A, EC 3.5.1.-
		SGO_0531	SGO_0531	-3.06758	0.248636	-12.3377	1.03258e-33	Membrane protein, putative
		SGO_1518	lacB-2	-3.03064	0.66394	-4.56462	1.0716e-05	Galactose-6-phosphate isomerase subunit LacB, EC 5.3.1.26
		SGO_0916	proWX	-3.02625	0.356407	-8.49098	1.04878e-16	ABC transporter membrane-spanning permease
		SGO_1290	SGO_1290	-3.0189	0.265003	-11.392	5.90269e-29	ABC transporter, permease/ATP-binding protein
		SGO_0354	SGO_0354	-2.97691	0.333686	-8.92129	2.70661e-18	Membrane spanning protein
		SGO_1583	SGO_1583	-2.96075	0.766818	-3.86109	0.00021025	Uncharacterized protein
		SGO_1549	SGO_1549	-2.95455	0.294158	-10.0441	7.92805e-23	PAP2 family protein
		SGO_1833	SGO_1833	-2.95079	0.41929	-7.03758	7.11369e-12	Lipoprotein, putative
		SGO_1684	SGO_1684	-2.94637	0.410475	-7.17795	2.65744e-12	Acyl-CoA dehydrogenase family
		SGO_0371	SGO_0371	-2.94416	0.269334	-10.9312	8.91633e-27	Putative transcriptional regulator
		SGO_1307	SGO_1307	-2.9435	0.703669	-4.18308	5.73797e-05	UPF0246 protein SGO_1307
		SGO_2084	SGO_2084	-2.92074	0.389378	-7.50104	2.56344e-13	NAD(P)H dehydrogenase, quinone family, EC 1.6.99.-
		SGO_0812	SGO_0812	-2.91962	0.273504	-10.6749	1.31735e-25	Putative pyruvate, phosphate dikinase regulatory protein, PPDK regulatory protein, EC 2.7.11.32, EC 2.7.4.27
		SGO_1214	SGO_1214	-2.91908	0.370535	-7.87801	1.48935e-14	Uncharacterized membrane protein
		SGO_0823	SGO_0823	-2.88557	0.40241	-7.17072	2.79159e-12	Cof family protein
		SGO_1912	SGO_1912	-2.88408	0.295461	-9.76129	1.26945e-21	Bifunctional folate synthesis protein [Includes: Dihydroneopterin aldolase, DHNA, EC 4.1.2.25 (7,8-dihydroneopterin aldolase); 2-amino-4-hydroxy-6-hydroxymethyldihydropteridine pyrophosphokinase, EC 2.7.6.3 (6-hydroxymethyl-7,8-dihydropterin pyrophosphokinase, PPPK) (7,8-dihydro-6-hydroxymethylpterin pyrophosphokinase, HPPK) ]
		SGO_1124	SGO_1124	-2.87489	0.360459	-7.97563	6.96825e-15	Cell surface hydrolase
		SGO_0100	SGO_0100	-2.86216	0.189033	-15.141	3.75027e-50	Maltose operon transcription repressor
		SGO_0878	SGO_0878	-2.84387	0.246594	-11.5326	1.20128e-29	ABC transporter, ATP-binding protein
		SGO_0999	SGO_0999	-2.82969	0.2233	-12.6722	1.71451e-35	Predicted hydrolase
		SGO_0896	SGO_0896	-2.82548	0.508411	-5.55747	7.15511e-08	Methyltransf_11 domain-containing protein
		SGO_0480	SGO_0480	-2.8218	0.302951	-9.31439	8.20222e-20	3-dmu-9_3-mt domain-containing protein
		SGO_1561	SGO_1561	-2.81058	0.799244	-3.51654	0.00076613	Putative zinc metallopeptidase
		SGO_1159	guaC	-2.79698	0.254176	-11.0041	4.13546e-27	GMP reductase, EC 1.7.1.7 (Guanosine 5'-monophosphate oxidoreductase, Guanosine monophosphate reductase)
		SGO_0076	SGO_0076	-2.79235	0.209552	-13.3253	4.02236e-39	Uncharacterized protein
		SGO_0945	SGO_0945	-2.79125	0.268348	-10.4016	2.19699e-24	ABC transporter permease protein
		SGO_0897	SGO_0897	-2.77464	0.31463	-8.81873	6.61087e-18	Peptidase E, EC 3.4.21.-
		SGO_0093	SGO_0093	-2.76555	0.238582	-11.5916	6.27986e-30	Uncharacterized protein
		SGO_0863	SGO_0863	-2.76025	0.48314	-5.71316	3.01303e-08	DUF1722 domain-containing protein
		SGO_0607	SGO_0607	-2.75482	0.405327	-6.79654	3.69622e-11	Uncharacterized protein
		SGO_1048	SGO_1048	-2.74289	0.254163	-10.7918	3.89907e-26	Hydrolase, alpha/beta hydrolase fold family, EC 3.1.-.-
		SGO_1484	SGO_1484	-2.72922	0.791144	-3.44971	0.000974325	ABC transporter, ATP-binding protein
		SGO_0414	SGO_0414	-2.72743	0.235041	-11.6041	5.54096e-30	B3_4 domain-containing protein
		SGO_0111	SGO_0111	-2.72159	0.247498	-10.9964	4.43165e-27	MORN motif family protein
		SGO_0828	SGO_0828	-2.72137	0.474706	-5.73274	2.69193e-08	Uncharacterized protein
		SGO_0877	SGO_0877	-2.71274	0.23278	-11.6536	3.1214e-30	Permease domain protein
		SGO_0659	trpD	-2.70206	0.380515	-7.10106	4.57488e-12	Anthranilate phosphoribosyltransferase, EC 2.4.2.18
		SGO_1789	SGO_1789	-2.69538	0.624058	-4.31912	3.21206e-05	Permease IIC component
		SGO_0735	SGO_0735	-2.69495	0.271136	-9.93948	2.22612e-22	pseudogene; PP isomerase type 1 family protein, authentic frameshift; this gene contains a frame shift which is not the result of sequencing error; identified by match to protein family HMM PF00293
		SGO_0438	SGO_0438	-2.68788	0.301789	-8.9065	3.07547e-18	GatB_Yqey domain-containing protein
		SGO_1892	SGO_1892	-2.67571	0.487869	-5.48448	1.07053e-07	PTS system, fructose(Mannose)-specific IIB, EC 2.7.1.69
		SGO_1438	SGO_1438	-2.66274	0.281171	-9.47019	1.9763e-20	Metallo-beta-lactamase superfamily protein 4, EC 3.-.-.-
		SGO_0904	purR	-2.65686	0.214788	-12.3697	6.99577e-34	Galactose operon repressor GalR
		SGO_1122	SGO_1122	-2.65364	0.337731	-7.85727	1.75019e-14	UPF0122 protein SGO_1122
		SGO_1213	coaC	-2.63137	0.490273	-5.36715	2.01239e-07	Phosphopantothenoylcysteine decarboxylase, EC 4.1.1.36
		SGO_1354	SGO_1354	-2.62296	0.659555	-3.97686	0.000132808	Uncharacterized protein
		SGO_1287	SGO_1287	-2.62235	0.330711	-7.92945	1.0007e-14	Putative transcriptional regulator (TetR/AcrR family)
		SGO_1887	SGO_1887	-2.61383	0.462313	-5.6538	4.19791e-08	ABC transporter, ATP-binding protein
		SGO_1699	SGO_1699	-2.60939	0.644288	-4.05003	9.82971e-05	Transcriptional regulator, MarR family
		SGO_0986	SGO_0986	-2.60447	0.429531	-6.06353	3.89364e-09	Uncharacterized protein
		SGO_1223	SGO_1223	-2.60235	0.614865	-4.23238	4.66731e-05	Adenylate cyclase
		SGO_0126	SGO_0126	-2.60156	0.44316	-5.87049	1.21233e-08	BlpT protein, fusion
		SGO_1902	ssb	-2.59536	0.561288	-4.62393	8.19043e-06	Single-stranded DNA-binding protein, SSB
		SGO_1175	SGO_1175	-2.59528	0.375893	-6.90431	1.78464e-11	Response regulator
		SGO_0944	SGO_0944	-2.58535	0.341538	-7.56973	1.52324e-13	ABC transporter, ATP-binding protein
		SGO_1291	SGO_1291	-2.58273	0.232334	-11.1165	1.24305e-27	ABC transporter, permease/ATP-binding protein SP1358
		SGO_1092	SGO_1092	-2.57519	0.389591	-6.60999	1.26673e-10	Uncharacterized protein
		SGO_1401	SGO_1401	-2.56449	0.301939	-8.49342	1.03156e-16	Histidinol-phosphatase, HolPase, EC 3.1.3.15
		SGO_2071	SGO_2071	-2.56336	0.413755	-6.19536	1.74712e-09	Uncharacterized protein
		SGO_1181	SGO_1181	-2.56228	0.771354	-3.3218	0.00152099	DNA-binding response regulator
		SGO_1177	SGO_1177	-2.54226	0.807949	-3.14657	0.0027353	Thioredoxin family protein
		SGO_1044	SGO_1044	-2.53808	0.289541	-8.7659	1.04095e-17	MutT/nudix family protein, EC 3.6.1.-
		SGO_0339	SGO_0339	-2.53787	0.163053	-15.5647	6.39477e-53	Uncharacterized protein
		SGO_2087	SGO_2087	-2.52829	0.293416	-8.61672	3.71934e-17	Uncharacterized protein
		SGO_1827	SGO_1827	-2.52503	0.466443	-5.41338	1.56735e-07	Uncharacterized protein
		SGO_0997	SGO_0997	-2.51776	0.272328	-9.24532	1.51935e-19	Methyltransf_11 domain-containing protein
		SGO_0730	SGO_0730	-2.51775	0.25362	-9.92724	2.50746e-22	Ser/Thr protein phosphatase family, EC 3.1.-.-
		SGO_1611	icd	-2.51439	0.437868	-5.74235	2.55352e-08	Isocitrate dehydrogenase [NADP], EC 1.1.1.42
		SGO_0838	SGO_0838	-2.50741	0.291226	-8.60982	3.92977e-17	YbaK / prolyl-tRNA synthetases associated domain, putative
		SGO_1090	SGO_1090	-2.50666	0.251958	-9.94874	2.03636e-22	Pseudouridine synthase, EC 5.4.99.-
		SGO_1977	rpmC	-2.50438	0.876138	-2.85843	0.00673721	50S ribosomal protein L29
		SGO_0841	SGO_0841	-2.5027	0.169558	-14.7601	9.98056e-48	Oxidoreductase, EC 1.1.1.-
		SGO_0479	SGO_0479	-2.49497	0.318502	-7.83346	2.0845e-14	Transcriptional regulator, AraC family
		SGO_0082	SGO_0082	-2.48973	0.206845	-12.0367	3.60627e-32	Uncharacterized protein
		SGO_1890	SGO_1890	-2.48868	0.265275	-9.3815	4.40617e-20	PTS system, fructose(Mannose)-specific IID, EC 2.7.1.69
		SGO_1839	SGO_1839	-2.47619	0.864333	-2.86486	0.00662205	DUF4274 domain-containing protein
		SGO_1129	lplA	-2.46248	0.231081	-10.6563	1.59324e-25	Lipoate--protein ligase, EC 6.3.1.20
		SGO_2011	SGO_2011	-2.46108	0.185232	-13.2864	6.68972e-39	Pseudouridine synthase, EC 5.4.99.-
		SGO_1047	SGO_1047	-2.45051	0.196666	-12.4603	2.31685e-34	Uncharacterized protein
		SGO_1237	SGO_1237	-2.44805	0.482709	-5.07148	9.26684e-07	Uncharacterized protein
		SGO_2053	mutL	-2.44667	0.181967	-13.4456	8.46141e-40	DNA mismatch repair protein MutL
		SGO_1748	pyrG	-2.4362	0.179465	-13.5748	1.54045e-40	CTP synthase, EC 6.3.4.2 (Cytidine 5'-triphosphate synthase) (Cytidine triphosphate synthetase, CTP synthetase, CTPS) (UTP--ammonia ligase)
		SGO_1427	SGO_1427	-2.42713	0.30915	-7.85097	1.83261e-14	Uncharacterized protein
		SGO_1194	SGO_1194	-2.41709	0.395328	-6.11414	2.87092e-09	Phosphoribosylanthranilate isomerase, putative, EC 5.3.1.24
		SGO_1782	SGO_1782	-2.41406	0.323659	-7.45865	3.50506e-13	Cingulin, putative
		SGO_1428	SGO_1428	-2.41405	0.275061	-8.77639	9.53538e-18	Uncharacterized protein
		SGO_0634	SGO_0634	-2.40843	0.34018	-7.07989	5.30272e-12	DUF1858 domain-containing protein
		SGO_2151	spo0J	-2.4052	0.504535	-4.76717	4.16016e-06	Chromosome segregation protein
		SGO_1649	act	-2.40049	0.207285	-11.5806	7.04765e-30	Pyruvate formate-lyase-activating enzyme, EC 1.97.1.4
		SGO_1364	rumA-2	-2.39147	0.196945	-12.1428	1.0146e-32	23S rRNA (Uracil-5-)-methyltransferase RumA, EC 2.1.1.-
		SGO_1495	SGO_1495	-2.38892	0.267164	-8.94177	2.27478e-18	Putative transcriptional regulator
		SGO_1503	SGO_1503	-2.38834	0.217004	-11.006	4.07145e-27	Uncharacterized protein
		SGO_1132	SGO_1132	-2.3798	0.244874	-9.71845	1.90345e-21	Acetoin dehydrogenase, EC 1.1.1.303
		SGO_0368	merA	-2.37783	0.235969	-10.0769	5.72782e-23	Mercuric reductase, EC 1.16.1.1 (Hg(II) reductase)
		SGO_1907	SGO_1907	-2.37279	0.306619	-7.73857	4.29991e-14	Histidine kinase, EC 2.7.13.3
		SGO_1554	glgB	-2.37213	0.132266	-17.9346	1.09401e-69	1,4-alpha-glucan branching enzyme GlgB, EC 2.4.1.18 (1,4-alpha-D-glucan:1,4-alpha-D-glucan 6-glucosyl-transferase) (Alpha-(1->4)-glucan branching enzyme) (Glycogen branching enzyme, BE)
		SGO_0472	SGO_0472	-2.37004	0.423477	-5.59662	5.772e-08	Uncharacterized protein
		SGO_1930	rrmA	-2.36155	0.294289	-8.02462	4.72296e-15	Ribosomal RNA large subunit methyltransferase A
		SGO_0231	SGO_0231	-2.35587	0.19261	-12.2313	3.59471e-33	Glycerophosphoryl diester phosphodiesterase family protein
		SGO_0905	SGO_0905	-2.35052	0.261432	-8.99093	1.49034e-18	Lipoprotein, putative
		SGO_1387	sufB-2	-2.33961	0.343972	-6.80176	3.57678e-11	FeS assembly protein SufB
		SGO_1835	SGO_1835	-2.3318	0.566239	-4.11804	7.48298e-05	CsbD domain-containing protein
		SGO_1420	SGO_1420	-2.32938	0.563806	-4.13153	7.09412e-05	ATP-binding cassette transporter-like protein
		SGO_0292	spxB	-2.3277	0.206398	-11.2777	2.11065e-28	Pyruvate oxidase, EC 1.2.3.3
		SGO_1871	SGO_1871	-2.32269	0.20855	-11.1373	9.9523e-28	Lipoprotein, putative
		SGO_0086	SGO_0086	-2.32049	0.189341	-12.2556	2.68662e-33	Lipoprotein, putative
		SGO_2108	mreC	-2.31064	0.218146	-10.5922	3.06738e-25	Cell shape-determining protein MreC (Cell shape protein MreC)
		SGO_1520	SGO_1520	-2.30584	0.494996	-4.6583	6.97923e-06	PTS system, IIC component
		SGO_0498	dsg	-2.27061	0.285066	-7.96522	7.51414e-15	Putative permease
		SGO_0564	SGO_0564	-2.26939	0.372038	-6.09991	3.13404e-09	Uncharacterized protein
		SGO_1481	SGO_1481	-2.26867	0.437384	-5.18691	5.15381e-07	Acetyltransferase, GNAT family
		SGO_0728	SGO_0728	-2.26792	0.50201	-4.51767	1.31873e-05	ABC transporter, ATP-binding protein SP1653
		SGO_0248	dinB	-2.26333	0.317116	-7.13724	3.53754e-12	DNA polymerase IV, Pol IV, EC 2.7.7.7
		SGO_1830	Mga	-2.26259	0.366973	-6.16556	2.09252e-09	Mga-like regulatory protein
		SGO_1512	lacG	-2.25743	0.38421	-5.87552	1.17921e-08	6-phospho-beta-galactosidase, EC 3.2.1.85 (Beta-D-phosphogalactoside galactohydrolase, PGALase) (P-beta-Gal, PBG)
		SGO_1743	SGO_1743	-2.24998	0.231242	-9.72999	1.71193e-21	Membrane protein
		SGO_0737	lgt	-2.23373	0.241731	-9.24056	1.58362e-19	Phosphatidylglycerol--prolipoprotein diacylglyceryl transferase, EC 2.5.1.145
		SGO_1656	SGO_1656	-2.22655	0.357663	-6.22528	1.45471e-09	Phosphoenolpyruvate carboxykinase (ATP), EC 4.1.1.49
		SGO_1145	SGO_1145	-2.22243	0.211466	-10.5096	7.18651e-25	Cell surface hydrolase
		SGO_0021	SGO_0021	-2.22055	0.343346	-6.46737	3.18049e-10	Conserved domain protein
		SGO_0563	SGO_0563	-2.21709	0.656981	-3.37466	0.00127038	Uncharacterized protein
		SGO_0463	cydD	-2.21109	0.202623	-10.9124	1.09183e-26	Putative ABC transporter (ATP-binding protein)
		SGO_0443	SGO_0443	-2.20016	0.312642	-7.03733	7.11415e-12	Uncharacterized protein
		SGO_0165	SGO_0165	-2.19098	0.146523	-14.9531	6.15918e-49	ABC transporter, permease/ATP-binding protein SP2075
		SGO_0287	SGO_0287	-2.18568	0.230843	-9.46825	2.00648e-20	Haloacid dehalogenase-like hydrolase, putative
		SGO_0235	SGO_0235	-2.18452	0.188341	-11.5988	5.85647e-30	Glycerol uptake facilitator protein-like protein
		SGO_0141	SGO_0141	-2.18065	0.264649	-8.23979	8.3169e-16	Hydrolase, haloacid dehalogenase-like family, EC 3.1.3.18
		SGO_0471	SGO_0471	-2.17572	0.223098	-9.75229	1.37954e-21	DNA-binding protein
		SGO_0114	SGO_0114	-2.16865	0.244853	-8.85697	4.72146e-18	Uncharacterized protein
		SGO_1348	SGO_1348	-2.16778	0.298437	-7.26377	1.43713e-12	Hypothetical cytosolic protein
		SGO_0644	SGO_0644	-2.16659	0.246241	-8.79865	7.88596e-18	Uncharacterized protein
		SGO_1773	SGO_1773	-2.16473	0.386363	-5.60285	5.58235e-08	pseudogene; conserved hypothetical protein authentic frameshift; this gene contains a frame shift which is not the result of sequencing error
		SGO_0430	SGO_0430	-2.16473	0.123722	-17.4967	1.85191e-66	LPXTG cell wall surface protein
		SGO_1913	SGO_1913	-2.14925	0.19716	-10.901	1.2238e-26	Dihydrofolate synthetase, EC 6.3.2.12
		SGO_1417	SGO_1417	-2.14316	0.232414	-9.22133	1.87748e-19	Response regulator protein
		SGO_0383	SGO_0383	-2.13997	0.220329	-9.71263	2.00792e-21	Proton/sodium-glutamate symport protein
		SGO_0112	SGO_0112	-2.1278	0.168007	-12.665	1.86084e-35	Putative acyltransferase
		SGO_0996	SGO_0996	-2.11985	0.255736	-8.28921	5.54748e-16	Oxidoreductase, short-chain dehydrogenase/reductase family, EC 1.-.-.-
		SGO_0837	SGO_0837	-2.11928	0.401799	-5.27447	3.27403e-07	Uracil-DNA glycosylase
		SGO_0883	SGO_0883	-2.11048	0.333109	-6.33571	7.25558e-10	Transporter, probable SP1116
		SGO_1873	SGO_1873	-2.10113	0.461578	-4.55206	1.12946e-05	Uncharacterized protein
		SGO_0789	SGO_0789	-2.07578	0.201318	-10.311	5.54515e-24	ABC transporter, substrate-binding protein
		SGO_1317	SGO_1317	-2.06963	0.368066	-5.62299	4.99436e-08	Uncharacterized protein
		SGO_1641	SGO_1641	-2.0638	0.376887	-5.47592	1.12085e-07	Uncharacterized protein
		SGO_1934	SGO_1934	-2.05918	0.221289	-9.30541	8.89725e-20	Copper-translocating P-type ATPase, EC 3.6.3.4
		SGO_2046	cinA	-2.04717	0.212118	-9.65108	3.60118e-21	Putative competence-damage inducible protein
		SGO_2142	ychF	-2.0444	0.301392	-6.7832	4.03431e-11	Ribosome-binding ATPase YchF
		SGO_1089	lspA	-2.04069	0.367011	-5.56029	7.04948e-08	Lipoprotein signal peptidase, EC 3.4.23.36 (Prolipoprotein signal peptidase) (Signal peptidase II, SPase II)
		SGO_1685	SGO_1685	-2.03881	0.250586	-8.13616	1.92672e-15	Putative peroxidase / antioxidase
		SGO_1472	SGO_1472	-2.03134	0.209668	-9.68836	2.52886e-21	Acetyltransferase, GNAT family
		SGO_1041	SGO_1041	-2.02786	0.370076	-5.47957	1.09928e-07	Uncharacterized protein
		SGO_0320	SGO_0320	-2.01859	0.339025	-5.95408	7.49874e-09	Dolichol-phosphate mannosyltransferase
		SGO_0936	SGO_0936	-1.99598	0.154194	-12.9446	5.44267e-37	Phosphoenolpyruvate synthase, putative, EC 2.7.9.2
		SGO_1329	SGO_1329	-1.98493	0.224066	-8.8587	4.66154e-18	Heme chaperone HemW
		SGO_1344	SGO_1344	-1.96737	0.363478	-5.41262	1.57205e-07	Uncharacterized protein
		SGO_1087	SGO_1087	-1.96617	0.190908	-10.2991	6.2503e-24	Exfoliative toxin A
		SGO_1832	SGO_1832	-1.95825	0.245271	-7.98402	6.55405e-15	Uncharacterized protein
		SGO_1351	SGO_1351	-1.95324	0.347574	-5.61965	5.07876e-08	Neopullulanase alpha amylase domain, EC 3.2.1.135
		SGO_0467	SGO_0467	-1.95261	0.42519	-4.59232	9.45569e-06	ATP binding protein of ABC transporter
		SGO_1184	SGO_1184	-1.95163	0.361906	-5.39264	1.75307e-07	GdmH
		SGO_0407	truA	-1.94728	0.174253	-11.175	6.59194e-28	tRNA pseudouridine synthase A, EC 5.4.99.12 (tRNA pseudouridine(38-40) synthase) (tRNA pseudouridylate synthase I) (tRNA-uridine isomerase I)
		SGO_0843	SGO_0843	-1.93652	0.227106	-8.52694	7.78791e-17	Carboxypeptidase, EC 3.4.16.4
		SGO_0298	SGO_0298	-1.92524	0.159024	-12.1066	1.56642e-32	Two-component response regulator, putative
		SGO_0482	SGO_0482	-1.92178	0.189608	-10.1355	3.25232e-23	ThiJ/PfpI family protein
		SGO_1640	SGO_1640	-1.88766	0.288111	-6.55185	1.84645e-10	Uncharacterized protein
		SGO_1605	SGO_1605	-1.88713	0.130735	-14.4348	1.01275e-45	P-type ATPase, metal cation transport, EC 3.6.1.-
		SGO_0984	SGO_0984	-1.87949	0.475315	-3.9542	0.000145507	Amino acid ABC transporter, permease protein SP0710
		SGO_0800	SGO_0800	-1.87936	0.243651	-7.71335	5.20629e-14	Polysaccharide deacetylase family protein
		SGO_1471	SGO_1471	-1.8751	0.218729	-8.57269	5.34619e-17	Uncharacterized protein
		SGO_0343	SGO_0343	-1.87378	0.218668	-8.56904	5.50428e-17	Transporter, major facilitator family
		SGO_1531	xth	-1.8723	0.212843	-8.7966	7.98764e-18	Exodeoxyribonuclease III, EC 3.1.11.2
		SGO_1408	hisD	-1.87193	0.572815	-3.26795	0.0018287	Histidinol dehydrogenase, HDH, EC 1.1.1.23
		SGO_1678	lysA	-1.86824	0.20785	-8.98839	1.52061e-18	Diaminopimelate decarboxylase, EC 4.1.1.20
		SGO_1449	pbp2b	-1.86274	0.152422	-12.221	4.01573e-33	Penicillin-binding protein 2B, EC 2.3.2.-
		SGO_1733	SGO_1733	-1.86241	0.347646	-5.35719	2.11117e-07	Membrane protein, putative
		SGO_1347	SGO_1347	-1.86214	0.195324	-9.53359	1.08609e-20	Membrane associated lipoprotein
		SGO_0226	SGO_0226	-1.8588	0.253357	-7.33668	8.48385e-13	Methyltransferase
		SGO_1909	SGO_1909	-1.85877	0.258936	-7.1785	2.65161e-12	Membrane protein, putative
		SGO_1299	SGO_1299	-1.85138	0.192566	-9.61428	5.11614e-21	Transcriptional regulator MarR family
		SGO_1785	SGO_1785	-1.84735	0.181344	-10.187	1.96604e-23	Nickel-cobalt-cadmium resistance protein NccN
		SGO_1131	sucB	-1.84125	0.23964	-7.6834	6.50122e-14	Dihydrolipoamide S-acetyltransferase, EC 2.3.1.12
		SGO_0277	pyrA	-1.83776	0.197137	-9.32223	7.64256e-20	Dihydroorotate dehydrogenase, DHOD, DHODase, DHOdehase, EC 1.3.-.-
		SGO_1891	SGO_1891	-1.83011	0.245334	-7.45969	3.48423e-13	PTS system, IIC component, EC 2.7.1.69
		SGO_1358	SGO_1358	-1.81349	0.662778	-2.73619	0.00956551	ABC transporter ATP binding/permease protein
		SGO_1411	hisC	-1.79109	0.652046	-2.74688	0.00928682	Histidinol-phosphate aminotransferase, EC 2.6.1.9 (Imidazole acetol-phosphate transaminase)
		SGO_1430	serB	-1.78572	0.454383	-3.93	0.000160087	Phosphoserine phosphatase, EC 3.1.3.3 (O-phosphoserine phosphohydrolase)
		SGO_1595	SGO_1595	-1.78504	0.340054	-5.24928	3.74157e-07	Integral membrane protein
		SGO_0071	SGO_0071	-1.78352	0.620861	-2.87265	0.00647592	Putative phage protein-like protein
		SGO_1478	SGO_1478	-1.78015	0.214698	-8.29139	5.45952e-16	Uncharacterized protein
		SGO_1284	SGO_1284	-1.77707	0.202979	-8.75494	1.14415e-17	Ferredoxin--NADP reductase, FNR, Fd-NADP(+) reductase, EC 1.18.1.2
		SGO_2090	purE	-1.76995	0.396754	-4.46106	1.706e-05	N5-carboxyaminoimidazole ribonucleotide mutase, N5-CAIR mutase, EC 5.4.99.18 (5-(carboxyamino)imidazole ribonucleotide mutase)
		SGO_0260	mutS2	-1.76055	0.1589	-11.0796	1.8559e-27	Endonuclease MutS2, EC 3.1.-.-
		SGO_1321	SGO_1321	-1.75346	0.284794	-6.15696	2.20549e-09	Uncharacterized protein
		SGO_1780	SGO_1780	-1.75011	0.222756	-7.85661	1.7557e-14	Uncharacterized protein
		SGO_0481	SGO_0481	-1.74908	0.392118	-4.46061	1.70788e-05	TfoX_N domain-containing protein
		SGO_0309	SGO_0309	-1.7335	0.625555	-2.77113	0.00865482	Insulin activator factor
		SGO_1373	aroB	-1.73248	0.171725	-10.0887	5.12032e-23	3-dehydroquinate synthase, DHQS, EC 4.2.3.4
		SGO_1872	SGO_1872	-1.73119	0.22065	-7.84588	1.9043e-14	Uncharacterized protein
		SGO_0833	SGO_0833	-1.72822	0.422851	-4.08706	8.47172e-05	Phosphoesterase-related protein, EC 3.1.-.-
		SGO_2070	SGO_2070	-1.72577	0.19557	-8.8243	6.3076e-18	Uncharacterized protein
		SGO_1418	SGO_1418	-1.72305	0.193289	-8.91439	2.87233e-18	ATP-binding cassette transporter-like protein
		SGO_1128	SGO_1128	-1.72286	0.309827	-5.56072	7.04097e-08	Bacteriocin-associated integral membrane protein subfamily
		SGO_1146	SGO_1146	-1.72238	0.484658	-3.5538	0.000669515	pseudogene; transposase, IS3 family, orfB, authentic point mutation; this gene contains a premature stop which is not the result of sequencing error
		SGO_1825	SGO_1825	-1.71831	0.175455	-9.79342	9.32921e-22	Acetyltransferase, GNAT family
		SGO_1416	SGO_1416	-1.718	0.193361	-8.88497	3.71284e-18	Histidine kinase, EC 2.7.13.3
		SGO_0586	pbp1a	-1.71757	0.221452	-7.75595	3.77117e-14	Penicillin-binding protein 1A, EC 2.4.1.129
		SGO_0406	SGO_0406	-1.71657	0.201294	-8.52766	7.75913e-17	MutT/nudix family protein
		SGO_0501	SGO_0501	-1.71222	0.256581	-6.67323	8.38025e-11	Uncharacterized ACR, COG1399
		SGO_0340	SGO_0340	-1.70706	0.410895	-4.15449	6.47351e-05	SnoaL-like domain-containing protein
		SGO_0711	ybeY	-1.70545	0.358278	-4.76013	4.30328e-06	Endoribonuclease YbeY, EC 3.1.-.-
		SGO_1551	glgA	-1.70465	0.138673	-12.2926	1.75795e-33	Glycogen synthase, EC 2.4.1.21 (Starch [bacterial glycogen] synthase)
		SGO_0299	SGO_0299	-1.6951	0.18966	-8.93759	2.3559e-18	Histidine kinase, EC 2.7.13.3
		SGO_0691	SGO_0691	-1.69169	0.279369	-6.0554	4.08962e-09	Uncharacterized protein
		SGO_1199	SGO_1199	-1.68432	0.199836	-8.42852	1.76136e-16	Acetyltransferase, EC 2.3.1.-
		SGO_1474	SGO_1474	-1.684	0.364543	-4.61948	8.35934e-06	Uncharacterized protein
		SGO_1779	SGO_1779	-1.67896	0.173656	-9.66829	3.06631e-21	Uncharacterized protein
		SGO_0556	SGO_0556	-1.67509	0.165976	-10.0924	4.95084e-23	DNA helicase-like protein, putative
		SGO_1330	SGO_1330	-1.6743	0.2245	-7.45789	3.5184e-13	Transporter
		SGO_1552	glgD	-1.67257	0.199902	-8.36696	2.94618e-16	Glucose-1-phosphate adenylyltransferase, GlgD subunit, EC 2.7.7.27
		SGO_1584	SGO_1584	-1.66893	0.321467	-5.19159	5.04933e-07	Anion symport for sucrose, putative
		SGO_0491	rsmG	-1.66771	0.182273	-9.1495	3.60408e-19	Ribosomal RNA small subunit methyltransferase G, EC 2.1.1.- (16S rRNA 7-methylguanosine methyltransferase, 16S rRNA m7G methyltransferase)
		SGO_0830	uvrC	-1.66615	0.137197	-12.1442	1.00472e-32	UvrABC system protein C, Protein UvrC (Excinuclease ABC subunit C)
		SGO_1660	SGO_1660	-1.66578	0.215259	-7.73849	4.29991e-14	Methyltransferase
		SGO_2029	nrdG	-1.65882	0.401657	-4.12995	7.12973e-05	Anaerobic ribonucleoside-triphosphate reductase-activating protein, EC 1.97.1.-
		SGO_2145	comE	-1.65347	0.298109	-5.54654	7.59761e-08	Competence response regulator ComE
		SGO_0184	SGO_0184	-1.65193	0.1891	-8.73575	1.34157e-17	Urease cluster protein
		SGO_0557	SGO_0557	-1.6477	0.21129	-7.7983	2.73841e-14	HsdS specificity protein of type I restriction-modification system, EC 3.1.21.3
		SGO_0821	SGO_0821	-1.63616	0.390645	-4.18834	5.61724e-05	Rhodanese family protein
		SGO_1015	SGO_1015	-1.63471	0.339295	-4.81797	3.27488e-06	Membrane protein, putative
		SGO_0245	SGO_0245	-1.6314	0.242507	-6.72725	5.87589e-11	ThrE_2 domain-containing protein
		SGO_1071	SGO_1071	-1.6255	0.453904	-3.58115	0.00060767	Uncharacterized protein
		SGO_2055	SGO_2055	-1.61957	0.299392	-5.40954	1.59743e-07	Uncharacterized protein
		SGO_1200	SGO_1200	-1.61319	0.23197	-6.9543	1.27058e-11	Beta-glucoside operon antiterminator
		SGO_0473	SGO_0473	-1.6096	0.20976	-7.67353	7.00719e-14	Uncharacterized protein
		SGO_0282	SGO_0282	-1.60871	0.146215	-11.0023	4.17213e-27	Cell wall polysaccharide biosynthesis protein
		SGO_1497	SGO_1497	-1.60731	0.436772	-3.67998	0.000420101	ABC-type transporter, ATPase component
		SGO_1893	SGO_1893	-1.59932	0.174643	-9.15769	3.35103e-19	PTS system, fructose(Mannose)-specific IIA component, EC 2.7.1.69
		SGO_2006	SGO_2006	-1.59508	0.251629	-6.339	7.11272e-10	Thioredoxin signature protein
		SGO_0554	hsdR	-1.59352	0.149937	-10.6279	2.13075e-25	Type I restriction enzyme endonuclease subunit, R protein, EC 3.1.21.3 (Type-1 restriction enzyme R protein)
		SGO_2034	SGO_2034	-1.58292	0.233084	-6.7912	3.82941e-11	Membrane protein, putative
		SGO_0391	SGO_0391	-1.58032	0.146194	-10.8098	3.22331e-26	Phosphoglycerate mutase, EC 5.4.2.-
		SGO_0959	cutC	-1.57805	0.247387	-6.37886	5.54499e-10	PF03932 family protein CutC
		SGO_1856	SGO_1856	-1.57675	0.189769	-8.3088	4.76028e-16	ATP-dependent proteinase ATP-binding chain, EC 3.4.21.-
		SGO_0306	SGO_0306	-1.57606	0.348311	-4.52487	1.27706e-05	ABC transporter ATP-binding protein-like protein
		SGO_0074	SGO_0074	-1.57582	0.14507	-10.8624	1.84112e-26	Uncharacterized protein
		SGO_2009	SGO_2009	-1.56626	0.164798	-9.5041	1.43744e-20	Zinc proteinase, EC 3.4.-.-
		SGO_0253	SGO_0253	-1.56406	0.148735	-10.5158	6.76431e-25	Uncharacterized protein
		SGO_1505	SGO_1505	-1.56253	0.203334	-7.68457	6.45519e-14	Response regulator Rr1
		SGO_1831	SGO_1831	-1.5574	0.349058	-4.46173	1.70239e-05	Integral membrane protein
		SGO_1412	SGO_1412	-1.55424	0.295844	-5.25359	3.66376e-07	Uncharacterized protein
		SGO_0442	SGO_0442	-1.55393	0.232076	-6.69575	7.20908e-11	TVP38/TMEM64 family membrane protein
		SGO_0094	SGO_0094	-1.55063	0.171434	-9.04507	9.25574e-19	Lipoprotein, putative
		SGO_1621	SGO_1621	-1.54591	0.16642	-9.2892	1.02633e-19	HD domain protein
		SGO_0166	SGO_0166	-1.54577	0.157658	-9.80456	8.38668e-22	ABC transporter, permease/ATP-binding protein SP2073
		SGO_1038	uvrB	-1.53927	0.152413	-10.0993	4.64885e-23	UvrABC system protein B, Protein UvrB (Excinuclease ABC subunit B)
		SGO_0246	SGO_0246	-1.53278	0.195452	-7.84224	1.9563e-14	Membrane spanning protein
		SGO_1403	hisI	-1.52569	0.436856	-3.49243	0.000836631	Phosphoribosyl-AMP cyclohydrolase, PRA-CH, EC 3.5.4.19
		SGO_1915	SGO_1915	-1.52154	0.290547	-5.23682	3.97492e-07	Abortive infection protein
		SGO_0337	trx-2	-1.52063	0.402369	-3.77918	0.000287635	Thioredoxin
		SGO_1482	SGO_1482	-1.52006	0.136833	-11.1088	1.34587e-27	Amino acid permease family protein SP1001
		SGO_0254	recD2	-1.51893	0.128264	-11.8422	3.54635e-31	ATP-dependent RecD-like DNA helicase, EC 3.6.4.12
		SGO_1049	truB	-1.51632	0.196543	-7.71497	5.15093e-14	tRNA pseudouridine synthase B, EC 5.4.99.25 (tRNA pseudouridine(55) synthase, Psi55 synthase) (tRNA pseudouridylate synthase) (tRNA-uridine isomerase)
		SGO_2081	SGO_2081	-1.51584	0.257664	-5.88299	1.13177e-08	Lipoprotein, putative
		SGO_0960	SGO_0960	-1.51368	0.337895	-4.47974	1.56809e-05	Uncharacterized protein
		SGO_0538	SGO_0538	-1.50564	0.178691	-8.42592	1.79651e-16	ABC transporter, ATP-binding protein SP0522
		SGO_0790	SGO_0790	-1.50423	0.242399	-6.20561	1.64648e-09	Predicted permease family
		SGO_0532	SGO_0532	-1.49689	0.135453	-11.051	2.53883e-27	Xanthine/uracil permease family protein
		SGO_0842	SGO_0842	-1.49337	0.187444	-7.96705	7.43644e-15	Rhodanese family protein
		SGO_1039	SGO_1039	-1.49306	0.290873	-5.13305	6.80869e-07	Uncharacterized protein
		SGO_0425	ansB	-1.49161	0.179686	-8.30124	5.049e-16	Asparaginase, EC 3.5.1.1
		SGO_0963	SGO_0963	-1.48749	0.315702	-4.71169	5.44099e-06	Putative transcriptional regulator, GntR family, EC 2.6.1.5
		SGO_0693	xseA	-1.48596	0.174806	-8.50062	9.72495e-17	Exodeoxyribonuclease 7 large subunit, EC 3.1.11.6 (Exodeoxyribonuclease VII large subunit, Exonuclease VII large subunit)
		SGO_0456	ILL5	-1.48362	0.132235	-11.2195	4.0103e-28	Amino acid aminohydrolase
		SGO_1372	aroC	-1.47869	0.174837	-8.45755	1.39077e-16	Chorismate synthase, CS, EC 4.2.3.5 (5-enolpyruvylshikimate-3-phosphate phospholyase)
		SGO_0934	galE-2	-1.4773	0.22195	-6.65602	9.37687e-11	UDP-glucose 4-epimerase, EC 5.1.3.2
		SGO_0767	SGO_0767	-1.4729	0.238865	-6.16626	2.08864e-09	Transport protein
		SGO_0441	SGO_0441	-1.46829	0.168792	-8.69879	1.84944e-17	Membrane protein
		SGO_0602	SGO_0602	-1.46216	0.429163	-3.40701	0.00113459	Sensor histidine kinase, EC 2.7.13.3
		SGO_1496	SGO_1496	-1.46124	0.30487	-4.79299	3.6903e-06	Putative ABC transporter, integral membrane protein
		SGO_1005	SGO_1005	-1.45358	0.285242	-5.09596	8.20155e-07	Bcl-2 family protein
		SGO_1280	SGO_1280	-1.45226	0.200568	-7.24076	1.69401e-12	Putative membrane-associated Zn-dependent protease
		SGO_1384	crcB_1	-1.45063	0.40949	-3.54253	0.000696814	Putative fluoride ion transporter CrcB
		SGO_2050	ruvA	-1.44575	0.302306	-4.7824	3.87775e-06	Holliday junction ATP-dependent DNA helicase RuvA, EC 3.6.4.12
		SGO_1778	SGO_1778	-1.44558	0.179131	-8.06994	3.29106e-15	Uncharacterized protein
		SGO_0553	SGO_0553	-1.4435	0.114179	-12.6425	2.45397e-35	Acetyltransferase
		SGO_1103	carA	-1.4424	0.277633	-5.19534	4.96033e-07	Carbamoyl-phosphate synthase small chain, EC 6.3.5.5 (Carbamoyl-phosphate synthetase glutamine chain)
		SGO_0869	SGO_0869	-1.44209	0.22154	-6.50942	2.43529e-10	Uncharacterized protein
		SGO_1658	SGO_1658	-1.44069	0.203487	-7.08003	5.30272e-12	ABC transporter ATP binding protein
		SGO_1040	SGO_1040	-1.44027	0.331894	-4.33956	2.94484e-05	Acetyltransferase, GNAT family
		SGO_1346	SGO_1346	-1.43563	0.33326	-4.30784	3.36695e-05	Uncharacterized protein
		SGO_0764	SGO_0764	-1.43226	0.243521	-5.88147	1.14066e-08	Uncharacterized protein
		SGO_2056	mutS	-1.43169	0.128122	-11.1744	6.59698e-28	DNA mismatch repair protein MutS
		SGO_1857	SGO_1857	-1.43049	0.17265	-8.28549	5.71024e-16	PTS system, IIABC components, EC 2.7.1.69
		SGO_0851	SGO_0851	-1.4156	0.200203	-7.0708	5.65187e-12	Putative permease
		SGO_0937	SGO_0937	-1.41396	0.139377	-10.1449	2.96749e-23	Phosphatidylserine synthase, EC 2.7.8.8
		SGO_0286	SGO_0286	-1.40902	0.152328	-9.24986	1.46078e-19	DNA mismatch repair protein MutS, putative
		SGO_1309	hlyIII	-1.40894	0.478799	-2.94265	0.00524564	Hemolysin III-like protein
		SGO_1711	hppB	-1.40073	0.483346	-2.89799	0.00601184	Oligopeptide transport system permease
		SGO_1458	aha1	-1.39812	0.132044	-10.5883	3.18182e-25	Cation-transporting ATPase yfgQ, EC 3.6.3.-
		SGO_0284	SGO_0284	-1.3908	0.148371	-9.37381	4.70886e-20	Transcriptional regulator
		SGO_0975	gtaA	-1.38726	0.171045	-8.11049	2.36998e-15	UDP-N-acetylglucosamine--peptide N-acetylglucosaminyltransferase GtfA subunit, EC 2.4.1.- (Glycosyltransferase GtfA)
		SGO_2020	SGO_2020	-1.38612	0.329501	-4.20673	5.20957e-05	Glycosyltransferase
		SGO_1718	sufB-1	-1.38194	0.288114	-4.79649	3.63843e-06	FeS assembly protein SufB
		SGO_1933	SGO_1933	-1.38166	0.280853	-4.91952	1.99613e-06	Copper transport protein CopZ-related protein
		SGO_1777	SGO_1777	-1.37016	0.159019	-8.61634	3.72201e-17	Uncharacterized protein
		SGO_1826	mutT	-1.36644	0.174394	-7.83538	2.05733e-14	MutT/nudix family protein, EC 3.6.1.-
		SGO_0992	miaA	-1.36444	0.148774	-9.17121	2.97431e-19	tRNA dimethylallyltransferase, EC 2.5.1.75 (Dimethylallyl diphosphate:tRNA dimethylallyltransferase, DMAPP:tRNA dimethylallyltransferase, DMATase) (Isopentenyl-diphosphate:tRNA isopentenyltransferase, IPP transferase, IPPT, IPTase)
		SGO_0852	SGO_0852	-1.35951	0.163703	-8.30473	4.9147e-16	TPR domain protein
		SGO_1814	SGO_1814	-1.35912	0.114287	-11.8921	1.98264e-31	Putative regulatory protein
		SGO_0834	SGO_0834	-1.35668	0.264195	-5.13514	6.74095e-07	Uncharacterized protein
		SGO_1180	SGO_1180	-1.3506	0.304944	-4.42902	1.97027e-05	Histidine kinase, EC 2.7.13.3
		SGO_0020	sdhB	-1.34731	0.14099	-9.55602	8.7775e-21	L-serine deaminase
		SGO_1996	SGO_1996	-1.34462	0.132448	-10.1521	2.76749e-23	Nicotinamide mononucleotide transporter PnuC subfamily, putative
		SGO_0729	SGO_0729	-1.34385	0.122289	-10.9891	4.77804e-27	ABC transporter permease protein
		SGO_0844	SGO_0844	-1.34338	0.223763	-6.00356	5.57324e-09	AraC_binding domain-containing protein
		SGO_1006	SGO_1006	-1.3306	0.155471	-8.55854	5.99871e-17	GTP cyclohydrolase 1 type 2 homolog
		SGO_0497	gtfG	-1.32878	0.105268	-12.6229	3.11902e-35	Dextransucrase, EC 2.4.1.5 (Dextransucrase) (Sucrose 6-glucosyltransferase)
		SGO_0294	SGO_0294	-1.3267	0.155556	-8.52877	7.70428e-17	ABC transporter, putative
		SGO_0964	pdxK	-1.31631	0.22268	-5.91121	9.57841e-09	Pyridoxal kinase, EC 2.7.1.35
		SGO_0075	SGO_0075	-1.31565	0.18809	-6.99475	9.5969e-12	Uncharacterized protein
		SGO_1999	CtsR	-1.30922	0.24044	-5.44511	1.32663e-07	Transcriptional regulator CtsR
		SGO_1776	SGO_1776	-1.30889	0.240054	-5.45247	1.27447e-07	Uncharacterized protein
		SGO_1661	SGO_1661	-1.30384	0.216811	-6.01372	5.24956e-09	Radical SAM protein, TIGR01212 family
		SGO_2105	abpA	-1.29897	0.354508	-3.66416	0.000446536	Amylase-binding protein AbpA
		SGO_1897	rbsB	-1.29821	0.169242	-7.67072	7.14823e-14	Ribose ABC transporter (Ribose-binding component) CAC1453
		SGO_1869	SGO_1869	-1.29771	0.222829	-5.82378	1.59016e-08	Uncharacterized protein
		SGO_1607	SGO_1607	-1.29216	0.201654	-6.40779	4.63046e-10	GIY-YIG catalytic domain, putative
		SGO_1957	SGO_1957	-1.28588	0.228162	-5.63582	4.64817e-08	Glutamate--cysteine ligase, EC 6.3.2.2
		SGO_0088	SGO_0088	-1.28429	0.165194	-7.77445	3.29307e-14	Transcription regulator, AcrR family
		SGO_2027	wzh	-1.28404	0.281986	-4.55356	1.12261e-05	Tyrosine-protein phosphatase, EC 3.1.3.48
		SGO_0452	tmcAL	-1.28386	0.136616	-9.39757	3.83269e-20	tRNA(Met) cytidine acetate ligase, EC 6.3.4.-
		SGO_0580	SGO_0580	-1.2831	0.285614	-4.49241	1.48056e-05	Uncharacterized protein
		SGO_0422	SGO_0422	-1.28155	0.35977	-3.56212	0.000650675	PTS system, Lactose specific IIB subunit subfamily
		SGO_0128	SGO_0128	-1.2797	0.220648	-5.79974	1.8285e-08	Uncharacterized protein
		SGO_2017	tarI	-1.27493	0.312354	-4.08167	8.6546e-05	Ribitol-5-phosphate cytidylyltransferase, EC 2.7.7.40
		SGO_1679	SGO_1679	-1.2719	0.138768	-9.16561	3.12321e-19	PTS system mannose-specific EIIAB component, EC 2.7.1.191 (EIIAB-Man) (EIII-Man)
		SGO_1098	proA	-1.27095	0.142419	-8.92405	2.65493e-18	Gamma-glutamyl phosphate reductase, GPR, EC 1.2.1.41 (Glutamate-5-semialdehyde dehydrogenase) (Glutamyl-gamma-semialdehyde dehydrogenase, GSA dehydrogenase)
		SGO_1553	glgC	-1.262	0.141455	-8.92155	2.70661e-18	Glucose-1-phosphate adenylyltransferase, EC 2.7.7.27 (ADP-glucose pyrophosphorylase, ADPGlc PPase) (ADP-glucose synthase)
		SGO_1513	lacE	-1.25902	0.23641	-5.32558	2.49529e-07	PTS system lactose-specific EIICB component, EC 2.7.1.207 (EIICB-Lac)
		SGO_0370	SGO_0370	-1.25585	0.13008	-9.65444	3.49749e-21	Malolactic fermentation system transcriptional activator
		SGO_0751	SGO_0751	-1.25497	0.164532	-7.62755	9.84104e-14	ABC transporter, ATP-binding protein SP0786
		SGO_0965	SGO_0965	-1.25313	0.244684	-5.12142	7.20909e-07	Integral membrane protein
		SGO_0990	SGO_0990	-1.25022	0.176439	-7.08587	5.0965e-12	Transporter, major facilitator family
		SGO_0381	SGO_0381	-1.24672	0.323121	-3.85836	0.000212225	Putative membrane protein
		SGO_0745	SGO_0745	-1.24369	0.196813	-6.31912	8.04316e-10	PC4 domain-containing protein
		SGO_0420	SGO_0420	-1.24138	0.243441	-5.0993	8.06761e-07	Uncharacterized protein
		SGO_0537	SGO_0537	-1.24053	0.13577	-9.137	4.03352e-19	HIT family protein, EC 3.6.1.17
		SGO_0770	SGO_0770	-1.23809	0.363082	-3.40995	0.00112336	FecCD transport family
		SGO_1362	SGO_1362	-1.23685	0.283563	-4.36184	2.6683e-05	Uncharacterized protein
		SGO_0427	SGO_0427	-1.23285	0.177847	-6.93205	1.47484e-11	Universal stress protein
		SGO_1815	SGO_1815	-1.23197	0.365369	-3.37187	0.00128229	Uncharacterized protein
		SGO_1331	SGO_1331	-1.21902	0.309251	-3.94185	0.000152793	HlyB/MsbA family ABC transporter
		SGO_1504	SGO_1504	-1.21572	0.159107	-7.64087	8.95498e-14	Histidine kinase, EC 2.7.3.-
		SGO_0465	SGO_0465	-1.21509	0.399476	-3.04172	0.00383963	Uncharacterized protein
		SGO_0153	tadA	-1.2138	0.201802	-6.01477	5.22287e-09	tRNA-specific adenosine deaminase, EC 3.5.4.33
		SGO_0081	SGO_0081	-1.21334	0.29231	-4.15088	6.56378e-05	Uncharacterized protein
		SGO_2048	SGO_2048	-1.21252	0.153616	-7.89318	1.32183e-14	CAAX amino terminal protease family protein
		SGO_0151	SGO_0151	-1.20972	0.138326	-8.74542	1.23813e-17	Uncharacterized protein
		SGO_1884	queH	-1.20194	0.140192	-8.57352	5.32151e-17	Epoxyqueuosine reductase QueH, EC 1.17.99.6 (Queuosine biosynthesis protein QueH)
		SGO_1613	acnA	-1.20172	0.243032	-4.94471	1.76627e-06	Aconitate hydratase, Aconitase, EC 4.2.1.3
		SGO_0980	SGO_0980	-1.19951	0.182486	-6.57318	1.61037e-10	Transcriptional regulator, TetR family domain protein
		SGO_0073	SGO_0073	-1.19665	0.370863	-3.22666	0.0020938	Uncharacterized protein
		SGO_1594	SGO_1594	-1.19108	0.290528	-4.09972	8.05151e-05	Crp/Fnr family protein
		SGO_0907	leuB	-1.19098	0.163678	-7.27637	1.31156e-12	3-isopropylmalate dehydrogenase, EC 1.1.1.85 (3-IPM-DH) (Beta-IPM dehydrogenase, IMDH)
		SGO_1113	fruA	-1.19041	0.138962	-8.56641	5.61713e-17	PTS system, fructose specific IIABC components, EC 2.7.1.69
		SGO_1838	SGO_1838	-1.18646	0.336288	-3.52811	0.000734647	ABC transporter domain protein
		SGO_0464	cydC	-1.18515	0.196123	-6.04288	4.41373e-09	Putative ABC transporter (ATP-binding protein)
		SGO_0367	cadX	-1.1847	0.170636	-6.94284	1.37353e-11	Cadmium efflux protein, putative
		SGO_0558	SGO_0558	-1.1832	0.248844	-4.75479	4.41386e-06	Uncharacterized protein
		SGO_1320	ntpJ	-1.18052	0.189058	-6.24421	1.29282e-09	Sodium transport family protein, EC 3.6.3.14
		SGO_0719	rnr	-1.17745	0.154102	-7.64073	8.95498e-14	Ribonuclease R, RNase R, EC 3.1.13.1
		SGO_1319	SGO_1319	-1.17683	0.144331	-8.15364	1.67131e-15	Potassium uptake protein, Trk family
		SGO_1870	SGO_1870	-1.17499	0.0918111	-12.798	3.56027e-36	Uncharacterized protein
		SGO_1386	SGO_1386	-1.17339	0.195427	-6.00425	5.55741e-09	Chorismate mutase, EC 5.4.99.5
		SGO_1502	SGO_1502	-1.15946	0.190554	-6.0847	3.43185e-09	Uncharacterized protein
		SGO_1576	ptcC	-1.15697	0.250949	-4.61036	8.71622e-06	Permease IIC component
		SGO_1775	SGO_1775	-1.15668	0.227374	-5.08713	8.544e-07	Uncharacterized protein
		SGO_2037	SGO_2037	-1.15176	0.170371	-6.76028	4.70339e-11	Cardiolipin synthase, EC 2.7.8.-
		SGO_0087	SGO_0087	-1.14174	0.099169	-11.513	1.49763e-29	Transporter, major facilitator family
		SGO_0188	SGO_0188	-1.14083	0.167534	-6.80952	3.40021e-11	Hydrolase, TatD family
		SGO_0164	gpsA	-1.14074	0.251235	-4.54054	1.18934e-05	Glycerol-3-phosphate dehydrogenase [NAD(P)+], EC 1.1.1.94 (NAD(P)H-dependent glycerol-3-phosphate dehydrogenase)
		SGO_0908	SGO_0908	-1.1362	0.172777	-6.5761	1.58163e-10	Uncharacterized protein
		SGO_1201	rnhB	-1.13581	0.165299	-6.87123	2.23258e-11	Ribonuclease HII, RNase HII, EC 3.1.26.4
		SGO_1761	SGO_1761	-1.13339	0.153437	-7.38666	5.91345e-13	Histidine kinase, EC 2.7.3.-
		SGO_0159	SGO_0159	-1.12923	0.145331	-7.77006	3.40208e-14	N-acetyldiaminopimelate deacetylase, EC 3.5.1.47
		SGO_1337	SGO_1337	-1.12623	0.170326	-6.61218	1.25004e-10	Cation efflux family protein
		SGO_1371	SGO_1371	-1.12224	0.160962	-6.97209	1.1238e-11	Prephenate dehydrogenase, EC 1.3.1.12
		SGO_0234	pepX	-1.12142	0.129753	-8.64275	2.99369e-17	Xaa-Pro dipeptidyl-peptidase, EC 3.4.14.11 (X-Pro dipeptidyl-peptidase) (X-prolyl-dipeptidyl aminopeptidase, X-PDAP)
		SGO_1328	SGO_1328	-1.12085	0.156929	-7.14244	3.41242e-12	3-hydroxyacyl-[acyl-carrier-protein] dehydratase FabZ ((3R)-hydroxymyristoyl-[acyl-carrier-protein] dehydratase) (Beta-hydroxyacyl-ACP dehydratase)
		SGO_0273	SGO_0273	-1.1172	0.39563	-2.82385	0.00744056	Zinc-binding oxidoreductase
		SGO_1205	dapA	-1.11451	0.152486	-7.30898	1.03722e-12	4-hydroxy-tetrahydrodipicolinate synthase, HTPA synthase, EC 4.3.3.7
		SGO_1267	SGO_1267	-1.10567	0.215763	-5.12445	7.10234e-07	Thioredoxin family protein
		SGO_1894	SGO_1894	-1.10432	0.126595	-8.72326	1.49425e-17	Sugar-binding cell envelope protein
		SGO_1054	SGO_1054	-1.10248	0.191224	-5.76538	2.23118e-08	NOL1/NOP2/sun family protein
		SGO_1823	SGO_1823	-1.09991	0.145682	-7.55006	1.76491e-13	Ribosomal RNA small subunit methyltransferase E, EC 2.1.1.193
		SGO_1622	SGO_1622	-1.09936	0.172911	-6.35792	6.30848e-10	Cof family protein
		SGO_1555	ptsI	-1.09727	0.209394	-5.24021	3.92085e-07	Phosphoenolpyruvate-protein phosphotransferase, EC 2.7.3.9 (Phosphotransferase system, enzyme I)
		SGO_0326	SGO_0326	-1.09696	0.115862	-9.46783	2.00769e-20	Probable membrane protein, putative
		SGO_1751	SGO_1751	-1.09263	0.130512	-8.37193	2.83142e-16	ABC-type multidrug/protein/lipid transport system, ATPase component
		SGO_1824	prmA	-1.09108	0.162522	-6.71341	6.42972e-11	Ribosomal protein L11 methyltransferase, L11 Mtase, EC 2.1.1.-
		SGO_0037	purM	-1.08901	0.185246	-5.87874	1.1581e-08	Phosphoribosylformylglycinamidine cyclo-ligase, EC 6.3.3.1 (AIR synthase) (AIRS) (Phosphoribosyl-aminoimidazole synthetase)
		SGO_0626	recX	-1.08875	0.262891	-4.14147	6.83181e-05	Regulatory protein RecX
		SGO_1004	SGO_1004	-1.08674	0.142889	-7.60547	1.16293e-13	Glutathione S-transferase family protein, EC 2.5.1.18
		SGO_0867	SGO_0867	-1.08416	0.323802	-3.34821	0.00138962	Transcriptional regulator, Cro/CI family
		SGO_0220	rpoY	-1.0837	0.211735	-5.1182	7.32492e-07	DNA-directed RNA polymerase subunit epsilon, RNAP epsilon subunit, EC 2.7.7.6 (RNA polymerase epsilon subunit) (Transcriptase subunit epsilon)
		SGO_2031	SGO_2031	-1.08366	0.181304	-5.97704	6.524e-09	Acetyltransferase, GNAT family
		SGO_0801	hom	-1.08327	0.137636	-7.87054	1.57754e-14	Homoserine dehydrogenase, EC 1.1.1.3
		SGO_0382	SGO_0382	-1.08154	0.296219	-3.65115	0.000469383	pseudogene; Ribosomal-protein-alanine acetyltransferase, authentic frameshift; this gene contains a frame shift which is not the result of sequencing error
		SGO_1493	SGO_1493	-1.08098	0.265804	-4.06683	9.19004e-05	Uncharacterized protein
		SGO_0982	SGO_0982	-1.07671	0.184366	-5.84007	1.44605e-08	Amino acid ABC transporter, amino acid-binding protein
		SGO_1121	SGO_1121	-1.07424	0.12089	-8.88607	3.68644e-18	Transcription regulator, GntR family
		SGO_1369	SGO_1369	-1.0737	0.127043	-8.45148	1.46138e-16	L-2-hydroxyisocaproate dehydrogenase, EC 1.1.1.-
		SGO_1566	argD	-1.07106	0.294418	-3.63788	0.000493798	Acetylornithine aminotransferase, ACOAT, EC 2.6.1.11
		SGO_1186	SGO_1186	-1.07078	0.138	-7.75927	3.68141e-14	ABC transporter, permease/ATP-binding protein
		SGO_0221	SGO_0221	-1.06779	0.165346	-6.45792	3.37452e-10	Glycoprotein endopeptidase, EC 3.4.24.57
		SGO_0389	SGO_0389	-1.0646	0.162261	-6.56101	1.7392e-10	UPF0237 protein SGO_0389
		SGO_2010	pbp2a	-1.06388	0.223015	-4.77044	4.09748e-06	Penicillin-binding protein 2A, EC 2.4.1.129
		SGO_0170	SGO_0170	-1.05973	0.185844	-5.70224	3.19584e-08	Isochorismatase domain-containing protein
		SGO_1639	SGO_1639	-1.05865	0.162662	-6.50826	2.44725e-10	Uncharacterized protein
		SGO_1623	murM	-1.05755	0.146073	-7.23991	1.70158e-12	MurM
		SGO_1671	scpA	-1.05505	0.184865	-5.70716	3.11698e-08	Segregation and condensation protein A
		SGO_1266	mnmE	-1.0516	0.275798	-3.81295	0.00025281	tRNA modification GTPase MnmE, EC 3.6.-.-
		SGO_1798	SGO_1798	-1.04474	0.252338	-4.14026	6.85567e-05	Transcriptional regulator, Cro/CI family
		SGO_1053	app	-1.04369	0.18448	-5.65749	4.11934e-08	Inositol monophosphatase family protein, EC 3.1.3.25
		SGO_1768	SGO_1768	-1.03708	0.140443	-7.38438	6.00224e-13	Glycosyl hydrolase, family 38
		SGO_1764	SGO_1764	-1.0357	0.215953	-4.79597	3.63991e-06	ABC transporter, permease protein SP0091
		SGO_0910	leuD	-1.03507	0.190897	-5.42214	1.49785e-07	3-isopropylmalate dehydratase small subunit, EC 4.2.1.33 (Alpha-IPM isomerase, IPMI) (Isopropylmalate isomerase)
		SGO_0549	nagA	-1.03343	0.130599	-7.91299	1.13483e-14	N-acetylglucosamine-6-phosphate deacetylase, EC 3.5.1.25
		SGO_1311	hemH	-1.02843	0.208603	-4.9301	1.89519e-06	Coproporphyrin III ferrochelatase, EC 4.99.1.9
		SGO_0072	SGO_0072	-1.02506	0.145427	-7.04861	6.58403e-12	Membrane protein, putative
		SGO_1592	arcB	-1.02368	0.274345	-3.73138	0.000345383	Ornithine carbamoyltransferase, catabolic, OTCase, EC 2.1.3.3
		SGO_0750	SGO_0750	-1.02096	0.20169	-5.06202	9.7172e-07	Efflux transporter, RND family, MFP subunit subfamily
		SGO_1774	SGO_1774	-1.01864	0.200102	-5.0906	8.40832e-07	Alcohol dehydrogenase, zinc-containing, EC 1.1.1.1
		SGO_0169	dut	-1.01837	0.159293	-6.39309	5.06774e-10	dUTP diphosphatase, EC 3.6.1.23
		SGO_0160	SGO_0160	-1.01813	0.165894	-6.13723	2.49037e-09	5-formyltetrahydrofolate cyclo-ligase, EC 6.3.3.2
		SGO_0161	SGO_0161	-1.01644	0.152529	-6.66394	8.9134e-11	Rhomboid domain-containing protein
		SGO_1460	SGO_1460	-1.01337	0.171768	-5.89967	1.02585e-08	DNA translocase FtsK
		SGO_2140	mfd	-1.01107	0.131045	-7.71544	5.14255e-14	Transcription-repair-coupling factor, TRCF, EC 3.6.4.-
		SGO_1133	acoA	-1.00348	0.244306	-4.10748	7.80789e-05	Acetoin dehydrogenase, EC 1.1.1.303
								Yellow shading indicates genes concerved in conserved in PgSg v Sg down

## Sheet: C. Sg vs Input Up
		C. All genes demonstrating significantly increased fitness after transposon insertion in S. gordonii Only Output v S. gordonii Input
		Genes were considered to have significantly altered fitness when the adjusted p-value </= 0.01 & the log2 FC >/= |1|
		GENEID	SYMBOL	LOG2 FC	LFC SE	STAT	ADJUSTED P-VAULE	ANNOTATION (FROM GENBANK OR UNIPROT)
		SGO_1982	rplB	3.64917	1.2867	2.83607	0.00718358	50S ribosomal protein L2
		SGO_0042	SGO_0042	3.0684	0.191127	16.0543	3.68688e-56	Transcription regulator, GntR family
		SGO_1543	atpG	3.018	1.0796	2.79547	0.00808386	ATP synthase gamma chain (ATP synthase F1 sector gamma subunit) (F-ATPase gamma subunit)
		SGO_0053	SGO_0053	2.80242	0.938651	2.98558	0.00457323	Uncharacterized protein
		SGO_1596	SGO_1596	2.58607	0.132411	19.5306	1.78488e-82	Transcription regulator
		SGO_0333	rpsO	2.32484	0.127054	18.298	1.77913e-72	30S ribosomal protein S15
		SGO_0831	SGO_0831	2.3093	0.245846	9.39327	3.96643e-20	Uncharacterized protein
		SGO_1687	accA	2.29268	0.167198	13.7123	2.36726e-41	Acetyl-coenzyme A carboxylase carboxyl transferase subunit alpha, ACCase subunit alpha, Acetyl-CoA carboxylase carboxyltransferase subunit alpha, EC 2.1.3.15
		SGO_0413	rpoE	2.27268	0.223798	10.155	2.69573e-23	Probable DNA-directed RNA polymerase subunit delta (RNAP delta factor)
		SGO_0195	SGO_0195	2.25448	0.125674	17.939	1.09401e-69	tRNA-Leu
		SGO_1952	SGO_1952	2.2522	0.669746	3.36277	0.00132069	tRNA-Val
		SGO_2125	SGO_2125	2.2522	0.669746	3.36277	0.00132069	tRNA-Val
		SGO_1158	xpt	2.20815	0.771302	2.86289	0.00665834	Xanthine phosphoribosyltransferase, XPRTase, EC 2.4.2.22
		SGO_1189	SGO_1189	2.18832	0.136973	15.9763	1.21033e-55	Lipoprotein, putative
		SGO_1715	hppH	2.09366	0.0832556	25.1474	3.13038e-136	Oligopeptide-binding lipoprotein
		SGO_1308	SGO_1308	2.09255	0.112909	18.5331	2.57113e-74	Uncharacterized protein
		SGO_0678	SGO_0678	2.06202	0.175482	11.7506	1.03089e-30	Cell division protein
		SGO_2132	SGO_2132	2.03648	0.187632	10.8536	2.01823e-26	tRNA-Glu
		SGO_2131	SGO_2131	2.03394	0.203298	10.0047	1.16734e-22	tRNA-Asn
		SGO_2143	SGO_2143	2.03394	0.203298	10.0047	1.16734e-22	tRNA-Asn
		SGO_0004	SGO_0004	2.03219	0.236429	8.59537	4.43444e-17	Putative lipoprotein
		SGO_1461	SGO_1461	2.03118	0.12964	15.6679	1.39584e-53	Putative stress-responsive transcriptional regulator PspC
		SGO_2044	SGO_2044	2.01984	0.127188	15.8808	5.25021e-55	SpxA-like transcriptional regulator
		SGO_1572	prsA	2.0174	0.146543	13.7666	1.13413e-41	Foldase protein PrsA, EC 5.2.1.8
		SGO_0741	SGO_0741	1.98851	0.165732	11.9984	5.68973e-32	Uncharacterized protein
		SGO_0615	SGO_0615	1.97922	0.149433	13.2449	1.15108e-38	tRNA-Val
		SGO_1323	rpsP	1.97097	0.370438	5.32066	2.5577e-07	30S ribosomal protein S16
		SGO_1081	cdd	1.96187	0.22847	8.58699	4.75761e-17	Cytidine deaminase, EC 3.5.4.5 (Cytidine aminohydrolase)
		SGO_1542	atpD_2	1.95989	0.364618	5.37519	1.92695e-07	ATP synthase subunit beta, EC 7.1.2.2 (ATP synthase F1 sector subunit beta) (F-ATPase subunit beta)
		SGO_0209	pgk	1.95803	0.173554	11.2819	2.02443e-28	Phosphoglycerate kinase, EC 2.7.2.3
		SGO_1654	SGO_1654	1.9508	0.131966	14.7827	7.27513e-48	Trehalose operon transcription repressor
		SGO_1546	atpF	1.94229	0.33215	5.84765	1.38501e-08	ATP synthase subunit b (ATP synthase F(0) sector subunit b) (ATPase subunit I) (F-type ATPase subunit b, F-ATPase subunit b)
		SGO_0676	SGO_0676	1.93874	0.123376	15.714	6.97985e-54	Pyridoxal phosphate homeostasis protein, PLP homeostasis protein
		SGO_0106	glgP-2	1.93589	0.131583	14.7123	1.98887e-47	Alpha-1,4 glucan phosphorylase, EC 2.4.1.1
		SGO_1010	rmlC	1.92969	0.214581	8.99286	1.46861e-18	dTDP-4-keto-6-deoxyglucose-3,5-epimerase, EC 5.1.3.13
		SGO_0832	SGO_0832	1.92931	0.109024	17.6962	6.19583e-68	Uncharacterized protein
		SGO_0594	gmk	1.92742	0.149887	12.8592	1.63254e-36	Guanylate kinase, EC 2.7.4.8 (GMP kinase)
		SGO_1343	SGO_1343	1.92107	0.123748	15.5241	1.17697e-52	ABC transporter, ATP-binding protein SP1715
		SGO_0707	SGO_0707	1.91936	0.0880983	21.7866	2.15012e-102	LPXTG cell wall surface protein
		SGO_1746	SGO_1746	1.91872	0.220712	8.69334	1.93522e-17	tRNA-Leu
		SGO_1855	SGO_1855	1.91229	0.130162	14.6916	2.6546e-47	Preprotein translocase, YajC subunit
		SGO_0674	ftsA	1.90257	0.222427	8.55369	6.24082e-17	Cell division protein FtsA
		SGO_1487	SGO_1487	1.90216	0.084365	22.5468	1.4951e-109	LPXTG cell wall surface protein, Cna protein B-type domain
		SGO_0503	gnd	1.90155	0.110076	17.2749	7.53545e-65	6-phosphogluconate dehydrogenase, decarboxylating, EC 1.1.1.44
		SGO_0458	hlpA	1.89946	0.130315	14.5759	1.42972e-46	Lipoprotein
		SGO_0710	SGO_0710	1.89891	0.390302	4.86525	2.60269e-06	tRNA-Thr
		SGO_0154	pgi	1.89851	0.0886011	21.4276	3.83194e-99	Glucose-6-phosphate isomerase, GPI, EC 5.3.1.9 (Phosphoglucose isomerase, PGI) (Phosphohexose isomerase, PHI)
		SGO_1342	SGO_1342	1.88819	0.10617	17.7846	1.4828e-68	ABC transporter, ATP-binding protein SP1715
		SGO_1710	amiD	1.88393	0.173372	10.8664	1.77195e-26	Oligopeptide transport system permease protein
		SGO_1696	SGO_1696	1.88348	0.091658	20.549	2.71311e-91	Uncharacterized protein
		SGO_1339	pyk	1.86851	0.160203	11.6633	2.80501e-30	Pyruvate kinase, EC 2.7.1.40
		SGO_1236	SGO_1236	1.86818	0.199174	9.37964	4.46999e-20	tRNA-Tyr
		SGO_1906	SGO_1906	1.86479	0.440212	4.23611	4.59952e-05	HTH DNA-binding protein
		SGO_0718	secG	1.8559	0.379232	4.89383	2.26027e-06	Protein-export membrane protein SecG
		SGO_1817	SGO_1817	1.84557	0.150259	12.2826	1.94117e-33	Transcription regulator, MarR-family
		SGO_0811	SGO_0811	1.84022	0.089111	20.6509	3.97323e-92	CBS domain protein
		SGO_0505	SGO_0505	1.8362	0.106915	17.1744	3.89262e-64	PTS system, IIBC component, EC 2.7.1.69
		SGO_1270	SGO_1270	1.81846	0.106524	17.0708	2.11453e-63	tRNA-Ser
		SGO_0433	SGO_0433	1.8087	0.115532	15.6554	1.62193e-53	Uncharacterized protein
		SGO_1382	SGO_1382	1.7976	0.215237	8.35176	3.34339e-16	tRNA-Arg
		SGO_1709	amiE	1.79559	0.111486	16.106	1.65503e-56	Oligopeptide transport ATP-binding protein
		SGO_1736	SGO_1736	1.7858	0.156631	11.4013	5.33869e-29	Alkaline shock protein
		SGO_2083	SGO_2083	1.78556	0.118601	15.0553	1.34901e-49	Putative transcriptional regulator
		SGO_0666	SGO_0666	1.78105	0.135786	13.1166	6.08985e-38	Uncharacterized protein
		SGO_1927	rpoB	1.76148	0.0921654	19.1121	5.18466e-79	DNA-directed RNA polymerase subunit beta, RNAP subunit beta, EC 2.7.7.6 (RNA polymerase subunit beta) (Transcriptase subunit beta)
		SGO_1456	rplK	1.76033	0.575111	3.06085	0.00361687	50S ribosomal protein L11
		SGO_1729	SGO_1729	1.75876	0.237452	7.40681	5.11825e-13	Uncharacterized protein
		SGO_0930	SGO_0930	1.75682	0.243193	7.22397	1.91008e-12	Cation efflux system protein
		SGO_0272	SGO_0272	1.75657	0.122696	14.3164	5.19667e-45	Uncharacterized protein
		SGO_0543	nusA	1.7245	0.150898	11.4283	3.93743e-29	Transcription termination/antitermination protein NusA
		SGO_0606	cysK	1.71207	0.132102	12.9603	4.48518e-37	Cysteine synthase, EC 2.5.1.47
		SGO_1686	SGO_1686	1.70041	0.260878	6.518	2.30424e-10	Uncharacterized protein
		SGO_0682	SGO_0682	1.69996	0.220688	7.70298	5.62383e-14	Transcription regulator
		SGO_1965	secY	1.69983	0.183995	9.23846	1.60995e-19	Protein translocase subunit SecY
		SGO_1101	SGO_1101	1.6995	0.107978	15.7394	4.81233e-54	Membrane protein, putative
		SGO_0704	gpmA	1.69639	0.264122	6.42274	4.21029e-10	2,3-bisphosphoglycerate-dependent phosphoglycerate mutase, BPG-dependent PGAM, PGAM, Phosphoglyceromutase, dPGM, EC 5.4.2.11
		SGO_0109	SGO_0109	1.68659	0.116776	14.443	9.27308e-46	Uncharacterized protein
		SGO_0402	dnaK	1.68638	0.157353	10.7172	8.46452e-26	Chaperone protein DnaK (HSP70) (Heat shock 70 kDa protein) (Heat shock protein 70)
		SGO_0648	SGO_0648	1.6788	0.144904	11.5856	6.69012e-30	Putative transcriptional repressor
		SGO_0525	SGO_0525	1.67715	0.0979437	17.1236	8.92081e-64	Membrane protein
		SGO_0232	SGO_0232	1.67459	0.0974346	17.1868	3.29137e-64	Nucleoid-associated protein SGO_0232
		SGO_1682	SGO_1682	1.65872	0.137411	12.0712	2.39133e-32	Uncharacterized protein
		SGO_1185	SGO_1185	1.65426	0.093683	17.658	1.1437e-67	Acetyltransferase, GNAT family
		SGO_1547	atpB_2	1.65068	0.216431	7.6268	9.87868e-14	ATP synthase subunit a (ATP synthase F0 sector subunit a) (F-ATPase subunit 6)
		SGO_2001	rpsB	1.62508	0.212734	7.63903	9.03823e-14	30S ribosomal protein S2
		SGO_0819	SGO_0819	1.62435	0.496785	3.26974	0.0018187	Ribosomal protein
		SGO_0346	SGO_0346	1.61449	0.127292	12.6834	1.50027e-35	Uncharacterized protein
		SGO_0312	xfp	1.61176	0.130256	12.3737	6.71054e-34	D-xylulose 5-phosphate/D-fructose 6-phosphate phosphoketolase
		SGO_1441	prfB	1.60806	0.13532	11.8834	2.18427e-31	Peptide chain release factor 2, RF-2
		SGO_0336	SGO_0336	1.60413	0.578215	2.77429	0.00857777	Uncharacterized protein
		SGO_1050	ribF	1.60306	0.299082	5.35994	2.08177e-07	Riboflavin biosynthesis protein [Includes: Riboflavin kinase, EC 2.7.1.26 (Flavokinase); FMN adenylyltransferase, EC 2.7.7.2 (FAD pyrophosphorylase) (FAD synthase) ]
		SGO_0090	SGO_0090	1.59996	0.266558	6.00228	5.60956e-09	Transcriptional regulator, TetR family
		SGO_0679	SGO_0679	1.59891	0.122439	13.0588	1.26258e-37	S4 domain
		SGO_1951	SGO_1951	1.5989	0.170173	9.39577	3.88618e-20	tRNA-Gly
		SGO_2003	SGO_2003	1.59737	0.218662	7.3052	1.06477e-12	tRNA-Cys
		SGO_0210	sspA	1.59596	0.0944029	16.9058	3.13148e-62	Streptococcal surface protein A (Adhesin SspS)
		SGO_1757	glmS	1.59585	0.176503	9.04148	9.53587e-19	Glutamine--fructose-6-phosphate aminotransferase [isomerizing], EC 2.6.1.16 (D-fructose-6-phosphate amidotransferase) (GFAT) (Glucosamine-6-phosphate synthase) (Hexosephosphate aminotransferase) (L-glutamine--D-fructose-6-phosphate amidotransferase)
		SGO_1009	rfbA-1	1.59555	0.118822	13.4281	1.05981e-39	Glucose-1-phosphate thymidylyltransferase, EC 2.7.7.24
		SGO_2152	SGO_2152	1.59201	0.163097	9.76111	1.26945e-21	6S RNA
		SGO_2066	rpmG	1.58484	0.155846	10.1693	2.33794e-23	50S ribosomal protein L33
		SGO_0890	SGO_0890	1.58297	0.0906905	17.4546	3.65765e-66	LPXTG cell wall surface protein, collagen binding domain
		SGO_1176	msrA	1.57989	0.176565	8.94791	2.15801e-18	Multifunctional fusion protein [Includes: Peptide methionine sulfoxide reductase MsrA, Protein-methionine-S-oxide reductase, EC 1.8.4.11 (Peptide-methionine (S)-S-oxide reductase, Peptide Met(O) reductase); Peptide methionine sulfoxide reductase MsrB, EC 1.8.4.12 (Peptide-methionine (R)-S-oxide reductase) ]
		SGO_0435	gatC	1.57135	0.15561	10.098	4.6925e-23	Aspartyl/glutamyl-tRNA(Asn/Gln) amidotransferase subunit C, Asp/Glu-ADT subunit C, EC 6.3.5.-
		SGO_1383	rplS	1.56352	0.135234	11.5616	8.68122e-30	50S ribosomal protein L19
		SGO_1051	spx	1.56009	0.0921088	16.9374	1.90029e-62	Global transcriptional regulator Spx
		SGO_1190	SGO_1190	1.55921	0.236473	6.59363	1.41004e-10	Uncharacterized protein
		SGO_0437	gatB	1.55579	0.188237	8.26507	6.76227e-16	Aspartyl/glutamyl-tRNA(Asn/Gln) amidotransferase subunit B, Asp/Glu-ADT subunit B, EC 6.3.5.-
		SGO_2007	nusG	1.54959	0.124121	12.4845	1.74044e-34	Transcription termination/antitermination protein NusG
		SGO_0572	SGO_0572	1.54565	0.202309	7.64007	8.98318e-14	Transcription regulator
		SGO_1916	ackA	1.54224	0.124399	12.3975	5.03207e-34	Acetate kinase, EC 2.7.2.1 (Acetokinase)
		SGO_1527	SGO_1527	1.5399	0.17954	8.57689	5.18084e-17	Lactose phosphotransferase system repressor
		SGO_0275	SGO_0275	1.53468	0.124557	12.3212	1.25589e-33	Transcriptional regulator, MarR family, EC 2.3.1.-
		SGO_0820	rpmA	1.53418	0.22156	6.92446	1.55349e-11	50S ribosomal protein L27
		SGO_0731	SGO_0731	1.52931	0.145648	10.5	7.92028e-25	RRF2 family protein
		SGO_0943	SGO_0943	1.52501	0.137091	11.1241	1.14803e-27	HTH tetR-type domain-containing protein
		SGO_1958	rplQ	1.51909	0.523471	2.90196	0.00594549	50S ribosomal protein L17
		SGO_0219	rnj_1	1.51475	0.123139	12.3012	1.59541e-33	Ribonuclease J, RNase J, EC 3.1.-.-
		SGO_0803	SGO_0803	1.5087	0.174004	8.6705	2.35323e-17	Uncharacterized protein
		SGO_2008	SGO_2008	1.50327	0.347675	4.32379	3.15411e-05	Preprotein translocase secE component-related protein
		SGO_0230	SGO_0230	1.49584	0.155824	9.59951	5.82239e-21	Uncharacterized protein
		SGO_1528	SGO_1528	1.49523	0.186017	8.03816	4.24843e-15	Uncharacterized protein
		SGO_1752	SGO_1752	1.48311	0.291305	5.09125	8.38875e-07	Transcription regulator, MarR family
		SGO_0415	secA	1.48058	0.117525	12.598	4.23397e-35	Protein translocase subunit SecA, EC 7.4.2.8
		SGO_2004	SGO_2004	1.47982	0.0991879	14.9193	1.00298e-48	LPXTG cell wall surface protein
		SGO_1570	alaS	1.47976	0.131028	11.2935	1.78612e-28	Alanine--tRNA ligase, EC 6.1.1.7 (Alanyl-tRNA synthetase, AlaRS)
		SGO_0233	SGO_0233	1.47487	0.102152	14.4379	9.82636e-46	Lipoprotein, putative
		SGO_1878	SGO_1878	1.47217	0.117625	12.5158	1.18614e-34	Transcriptional regulator, TetR family domain protein
		SGO_0667	SGO_0667	1.47008	0.106328	13.8259	5.11815e-42	Rhodanese family protein
		SGO_1861	nusB	1.46955	0.20815	7.06005	6.09589e-12	Transcription antitermination protein NusB (Antitermination factor NusB)
		SGO_0070	SGO_0070	1.46917	0.110124	13.341	3.3003e-39	Merozoite surface protein 1
		SGO_1293	asnS	1.46838	0.0966661	15.1902	1.81083e-50	Asparagine--tRNA ligase, EC 6.1.1.22 (Asparaginyl-tRNA synthetase, AsnRS)
		SGO_1980	rplV	1.46748	0.509235	2.88173	0.00630661	50S ribosomal protein L22
		SGO_1033	rpmI	1.46603	0.334532	4.38233	2.43407e-05	50S ribosomal protein L35
		SGO_0007	trpS	1.46592	0.125485	11.682	2.2679e-30	Tryptophan--tRNA ligase, EC 6.1.1.2 (Tryptophanyl-tRNA synthetase, TrpRS)
		SGO_1885	groEL	1.46254	0.200556	7.29241	1.16661e-12	Chaperonin GroEL, EC 5.6.1.7 (60 kDa chaperonin) (Chaperonin-60, Cpn60)
		SGO_1439	ftsX	1.46063	0.284586	5.13247	6.82159e-07	Cell division protein FtsX
		SGO_1464	SGO_1464	1.45282	0.131883	11.016	3.70754e-27	Uncharacterized probable metal-binding protein
		SGO_0023	SGO_0023	1.44995	0.100024	14.496	4.51192e-46	UPF0056 membrane protein
		SGO_0104	SGO_0104	1.4489	0.0815024	17.7773	1.56811e-68	Maltodextrin-binding protein
		SGO_0991	SGO_0991	1.44424	0.224576	6.43097	3.99443e-10	Uncharacterized protein
		SGO_0709	SGO_0709	1.44076	0.137534	10.4756	1.01648e-24	Acetyltransferase, GNAT family
		SGO_1740	SGO_1740	1.44013	0.167495	8.59806	4.34296e-17	Integral membrane protein
		SGO_0211	sspB	1.43683	0.100026	14.3646	2.67091e-45	Streptococcal surface protein B (Adhesin SspB)
		SGO_1737	rpmB	1.43476	0.155713	9.21414	2.00144e-19	50S ribosomal protein L28
		SGO_1880	ssb-1	1.42764	0.183877	7.76411	3.55091e-14	Single-stranded DNA-binding protein, SSB
		SGO_1395	SGO_1395	1.41987	0.375775	3.7785	0.000288164	Transcriptional regulator, MarR family
		SGO_0738	SGO_0738	1.4174	0.132346	10.7098	9.12594e-26	Uncharacterized protein
		SGO_1106	SGO_1106	1.41325	0.256306	5.51394	9.10378e-08	Uncharacterized protein
		SGO_1045	SGO_1045	1.41291	0.242344	5.8302	1.53225e-08	Transcription regulator BH1216
		SGO_0348	SGO_0348	1.40279	0.130243	10.7706	4.815e-26	Reductase, EC 1.5.1.3
		SGO_1544	atpA_2	1.40185	0.358597	3.90927	0.000173468	ATP synthase subunit alpha, EC 7.1.2.2 (ATP synthase F1 sector subunit alpha) (F-ATPase subunit alpha)
		SGO_0215	glnA	1.4006	0.104312	13.427	1.06137e-39	Glutamine synthetase I alpha
		SGO_0854	cshA_1	1.39862	0.126857	11.0251	3.36616e-27	Surface-associated protein CshA
		SGO_1756	SGO_1756	1.39595	0.0891035	15.6666	1.39584e-53	Uncharacterized protein
		SGO_1261	SGO_1261	1.39352	0.0903522	15.4232	5.3863e-52	Glutamine amidotransferase, class I
		SGO_1632	clpP	1.39312	0.20774	6.70608	6.73875e-11	ATP-dependent Clp protease proteolytic subunit, EC 3.4.21.92 (Endopeptidase Clp)
		SGO_1012	galE-1	1.38734	0.159623	8.69136	1.96406e-17	UDP-glucose 4-epimerase, EC 5.1.3.2
		SGO_1100	phnA	1.38483	0.118162	11.7198	1.4631e-30	Alkylphosphonate utilization operon protein PhnA, EC 3.11.1.2
		SGO_1784	leuS	1.38289	0.157199	8.79707	7.97574e-18	Leucine--tRNA ligase, EC 6.1.1.4 (Leucyl-tRNA synthetase, LeuRS)
		SGO_1076	rpsT	1.38248	0.189055	7.3126	1.01152e-12	30S ribosomal protein S20
		SGO_0540	SGO_0540	1.38204	0.133991	10.3144	5.37176e-24	APH domain-containing protein
		SGO_2133	ftsH	1.38146	0.257586	5.36308	2.05324e-07	ATP-dependent zinc metalloprotease FtsH, EC 3.4.24.-
		SGO_0541	trmB	1.37867	0.104836	13.1507	3.92731e-38	tRNA (guanine-N(7)-)-methyltransferase, EC 2.1.1.33 (tRNA (guanine(46)-N(7))-methyltransferase) (tRNA(m7G46)-methyltransferase)
		SGO_1451	frr	1.36856	0.280817	4.8735	2.50032e-06	Ribosome-recycling factor, RRF (Ribosome-releasing factor)
		SGO_0206	fusA	1.36656	0.161468	8.46331	1.32697e-16	Elongation factor G, EF-G
		SGO_1862	SGO_1862	1.35823	0.397565	3.41639	0.00109899	Alkaline shock protein
		SGO_0791	SGO_0791	1.35493	0.228208	5.93728	8.26321e-09	Uncharacterized protein
		SGO_0436	gatA	1.35367	0.123479	10.9628	6.36108e-27	Glutamyl-tRNA(Gln) amidotransferase subunit A, Glu-ADT subunit A, EC 6.3.5.7
		SGO_1017	SGO_1017	1.35266	0.202208	6.68944	7.51478e-11	Membrane protein, putative
		SGO_0060	SGO_0060	1.34704	0.095658	14.0818	1.45494e-43	Membrane protein, putative
		SGO_1340	pfkA	1.3438	0.403287	3.33211	0.00146694	ATP-dependent 6-phosphofructokinase, ATP-PFK, Phosphofructokinase, EC 2.7.1.11 (Phosphohexokinase)
		SGO_1150	SGO_1150	1.34365	0.0843381	15.9317	2.39969e-55	Uncharacterized protein
		SGO_1648	ppaC	1.34267	0.145038	9.25735	1.36811e-19	Probable manganese-dependent inorganic pyrophosphatase, EC 3.6.1.1 (Pyrophosphate phospho-hydrolase, PPase)
		SGO_1974	rplX	1.33958	0.471341	2.84207	0.00706585	50S ribosomal protein L24
		SGO_0409	SGO_0409	1.33837	0.156819	8.53446	7.35267e-17	Pyridoxine kinase, EC 2.7.4.7
		SGO_1926	rpoC	1.33696	0.227814	5.86864	1.22424e-08	DNA-directed RNA polymerase subunit beta', RNAP subunit beta', EC 2.7.7.6 (RNA polymerase subunit beta') (Transcriptase subunit beta')
		SGO_1281	SGO_1281	1.33261	0.0874518	15.2382	9.08471e-51	Penicillinase repressor, putative
		SGO_0267	SGO_0267	1.33247	0.138476	9.6224	4.74458e-21	Amino acid permease family protein
		SGO_1851	proS	1.33179	0.139111	9.57357	7.43411e-21	Proline--tRNA ligase, EC 6.1.1.15 (Prolyl-tRNA synthetase, ProRS)
		SGO_1011	rfbB-1	1.33022	0.306624	4.33827	2.95634e-05	dTDP-glucose 4,6-dehydratase, EC 4.2.1.46
		SGO_0401	grpE	1.32712	0.138227	9.601	5.7792e-21	Protein GrpE (HSP-70 cofactor)
		SGO_0850	SGO_0850	1.32261	0.203825	6.48895	2.77799e-10	Flavodoxin
		SGO_1078	SGO_1078	1.32259	0.122181	10.8249	2.74697e-26	Methyltransferase domain protein, EC 2.1.1.171
		SGO_0403	thiJ-2	1.32004	0.0972559	13.5729	1.56171e-40	4-methyl-5(Beta-hydroxyethyl)-thiazole monophosphate synthesis protein
		SGO_1501	SGO_1501	1.31991	0.140131	9.41915	3.153e-20	Membrane protein, putative
		SGO_1468	SGO_1468	1.3185	0.125378	10.5162	6.76376e-25	MutT/nudix family protein, EC 3.6.1.13
		SGO_0359	rpsI	1.31647	0.166316	7.91548	1.11485e-14	30S ribosomal protein S9
		SGO_0506	rgfB	1.3141	0.0907376	14.4824	5.40887e-46	RgfB
		SGO_0257	SGO_0257	1.3141	0.224729	5.84748	1.38501e-08	Uncharacterized protein
		SGO_0416	SGO_0416	1.31298	0.100482	13.0667	1.14917e-37	Phospho-2-dehydro-3-deoxyheptonate aldolase, EC 2.5.1.54
		SGO_1448	recR	1.30971	0.176149	7.43522	4.16178e-13	Recombination protein RecR
		SGO_1463	SGO_1463	1.29579	0.105424	12.2912	1.77432e-33	Peptidyl-prolyl cis-trans isomerase, PPIase, EC 5.2.1.8
		SGO_1080	deoC	1.29461	0.114186	11.3377	1.08517e-28	Deoxyribose-phosphate aldolase, DERA, EC 4.1.2.4 (2-deoxy-D-ribose 5-phosphate aldolase) (Phosphodeoxyriboaldolase, Deoxyriboaldolase)
		SGO_1262	SGO_1262	1.29107	0.107913	11.964	8.48591e-32	Voltage-gated chloride channel family lipoprotein
		SGO_1469	glmU	1.29063	0.257877	5.00482	1.30088e-06	Bifunctional protein GlmU [Includes: UDP-N-acetylglucosamine pyrophosphorylase, EC 2.7.7.23 (N-acetylglucosamine-1-phosphate uridyltransferase); Glucosamine-1-phosphate N-acetyltransferase, EC 2.3.1.157 ]
		SGO_0018	SGO_0018	1.28999	0.111439	11.5758	7.40702e-30	Conserved domain protein
		SGO_1203	SGO_1203	1.28994	0.0963198	13.3923	1.67576e-39	Anaerobic ribonucleotide reductase, EC 1.17.4.2
		SGO_1719	SGO_1719	1.28923	0.156377	8.24435	8.02449e-16	SUF system FeS assembly protein, NifU family
		SGO_1294	SGO_1294	1.27281	0.186222	6.8349	2.86877e-11	pseudogene; conserved hypothetical protein, authentic frameshift; this gene contains a frame shift which is not the result of sequencing error; identified by similarity to GB:AAN59320.1
		SGO_1260	deoD	1.27069	0.107839	11.7832	7.0576e-31	Purine nucleoside phosphorylase DeoD-type, PNP, EC 2.4.2.1
		SGO_0739	SGO_0739	1.26921	0.125644	10.1017	4.55847e-23	Uncharacterized protein
		SGO_1234	rpsA	1.26139	0.319607	3.94669	0.000150013	30S ribosomal protein S1
		SGO_0743	SGO_0743	1.26028	0.0726445	17.3487	2.20273e-65	Peptidase, U32 family, EC 3.4.-.-
		SGO_1292	SGO_1292	1.25871	0.0874432	14.3946	1.75764e-45	Transport protein, putative
		SGO_1003	SGO_1003	1.25488	0.170854	7.34475	8.00237e-13	DNA replication protein DnaD
		SGO_1886	groES	1.25464	0.143062	8.76991	1.00729e-17	Co-chaperonin GroES (10 kDa chaperonin) (Chaperonin-10, Cpn10)
		SGO_2120	SGO_2120	1.25275	0.190723	6.56843	1.66002e-10	tRNA-Gly
		SGO_0518	mltG	1.2515	0.131805	9.49507	1.56226e-20	Endolytic murein transglycosylase, EC 4.2.2.- (Peptidoglycan polymerization terminase)
		SGO_1060	SGO_1060	1.24783	0.115778	10.7777	4.49954e-26	Phosphate-specific transport system accessory protein PhoU
		SGO_0374	SGO_0374	1.24497	0.161839	7.69266	6.08429e-14	Response regulator of the LytR/AlgR family
		SGO_1712	sarA	1.24418	0.125857	9.88563	3.77323e-22	Oligopeptide-binding protein SarA (76 kDa cell surface lipoprotein)
		SGO_0027	rplI	1.23977	0.204314	6.06796	3.79309e-09	50S ribosomal protein L9
		SGO_1031	cmk	1.23468	0.320432	3.85318	0.000216575	Cytidylate kinase, CK, EC 2.7.4.25 (Cytidine monophosphate kinase, CMP kinase)
		SGO_0778	thrS	1.22981	0.125909	9.76747	1.20117e-21	Threonine--tRNA ligase, EC 6.1.1.3 (Threonyl-tRNA synthetase, ThrRS)
		SGO_1964	adk	1.22869	0.379879	3.23442	0.00204429	Adenylate kinase, AK, EC 2.7.4.3 (ATP-AMP transphosphorylase) (ATP:AMP phosphotransferase) (Adenylate monophosphate kinase)
		SGO_0085	SGO_0085	1.21834	0.0898508	13.5596	1.8474e-40	Putative transcriptional regulator (DeoR family)
		SGO_1901	SGO_1901	1.21645	0.116905	10.4054	2.12022e-24	tRNA binding domain, EC 6.1.1.20
		SGO_1455	rplA	1.21614	0.261245	4.65515	7.07924e-06	50S ribosomal protein L1
		SGO_1363	SGO_1363	1.21552	0.188429	6.45081	3.5157e-10	Alpha/beta superfamily hydrolase, putative
		SGO_1151	glyA	1.21519	0.121306	10.0175	1.03359e-22	Serine hydroxymethyltransferase, SHMT, Serine methylase, EC 2.1.2.1
		SGO_0654	rlmN	1.21141	0.114164	10.6112	2.52526e-25	Probable dual-specificity RNA methyltransferase RlmN, EC 2.1.1.192 (23S rRNA (adenine(2503)-C(2))-methyltransferase) (23S rRNA m2A2503 methyltransferase) (Ribosomal RNA large subunit methyltransferase N) (tRNA (adenine(37)-C(2))-methyltransferase) (tRNA m2A37 methyltransferase)
		SGO_0198	rpe	1.20855	0.119827	10.0858	5.25339e-23	Ribulose-phosphate 3-epimerase, EC 5.1.3.1
		SGO_0521	yidC_2	1.20777	0.132743	9.09855	5.71603e-19	Membrane protein insertase YidC (Foldase YidC) (Membrane integrase YidC) (Membrane protein YidC)
		SGO_1454	SGO_1454	1.20427	0.135749	8.87128	4.17555e-18	Amino acid permease family protein
		SGO_0619	SGO_0619	1.20376	0.16618	7.2437	1.66076e-12	tRNA-Thr
		SGO_1619	SGO_1619	1.20356	0.113403	10.6131	2.4863e-25	Cation-transporting ATPase, E1-E2 family, EC 3.6.3.10
		SGO_0494	lemA	1.20189	0.115927	10.3676	3.09615e-24	Protein LemA
		SGO_1153	prmC	1.1982	0.128828	9.30078	9.23374e-20	Release factor glutamine methyltransferase, RF MTase, EC 2.1.1.297 (N5-glutamine methyltransferase PrmC) (Protein-(glutamine-N5) MTase PrmC) (Protein-glutamine N-methyltransferase PrmC)
		SGO_0179	yidC_1	1.19778	0.103316	11.5934	6.19455e-30	Membrane protein insertase YidC (Foldase YidC) (Membrane integrase YidC) (Membrane protein YidC)
		SGO_2002	SGO_2002	1.19547	0.242427	4.93125	1.88613e-06	Uncharacterized protein
		SGO_2065	rpmF	1.1948	0.133271	8.96522	1.86602e-18	50S ribosomal protein L32
		SGO_1947	SGO_1947	1.19456	0.213182	5.6035	5.56876e-08	tRNA-Met
		SGO_0263	trx-1	1.19375	0.17943	6.653	9.55594e-11	Thioredoxin
		SGO_0199	SGO_0199	1.18979	0.111624	10.6589	1.55675e-25	Thiamine pyrophosphokinase, EC 2.7.6.2
		SGO_2064	ilvD	1.18908	0.168444	7.05917	6.12378e-12	Dihydroxy-acid dehydratase, DAD, EC 4.2.1.9
		SGO_1735	SGO_1735	1.18712	0.126303	9.39902	3.80576e-20	Conserved domain protein
		SGO_0899	SGO_0899	1.18674	0.392528	3.02333	0.00405844	Putative hydrolase or acyltransferase
		SGO_1001	apt	1.18522	0.130436	9.08659	6.36178e-19	Adenine phosphoribosyltransferase, APRT, EC 2.4.2.7
		SGO_2059	SGO_2059	1.18202	0.247071	4.78412	3.8488e-06	DUF2179 domain-containing protein
		SGO_0609	comFC	1.18036	0.295923	3.98873	0.000126452	Competence protein ComFC
		SGO_0545	SGO_0545	1.17882	0.203515	5.79228	1.90654e-08	Ribosomal protein L7A family
		SGO_1273	rpoD	1.17243	0.124031	9.45276	2.3034e-20	RNA polymerase sigma factor SigA
		SGO_1557	SGO_1557	1.16791	0.258523	4.51764	1.31873e-05	Glutaredoxin-like protein NrdH
		SGO_0446	SGO_0446	1.1639	0.103725	11.221	3.96898e-28	CRM domain-containing protein
		SGO_1630	SGO_1630	1.15707	0.107534	10.76	5.37578e-26	Branched-chain amino acid ABC transporter, amino acid-binding protein
		SGO_0350	mrnC	1.15684	0.123243	9.38662	4.21102e-20	Mini-ribonuclease 3, Mini-3, Mini-RNase 3, EC 3.1.26.- (Mini-RNase III, Mini-III)
		SGO_1204	SGO_1204	1.15536	0.28575	4.04326	0.000101087	Uncharacterized protein
		SGO_0014	pgsA	1.15193	0.204826	5.62396	4.97265e-08	CDP-diacylglycerol--glycerol-3-phosphate 3-phosphatidyltransferase, EC 2.7.8.5 (Phosphatidylglycerophosphate synthase)
		SGO_0597	fmt	1.1504	0.21202	5.42589	1.4704e-07	Methionyl-tRNA formyltransferase, EC 2.1.2.9
		SGO_1510	SGO_1510	1.14891	0.135274	8.49319	1.03156e-16	LacX protein, aldolase 1 epimerase
		SGO_1652	SGO_1652	1.14676	0.229197	5.00337	1.30923e-06	Intracellular glycosyl hydrolase
		SGO_1400	murA-2	1.143	0.163515	6.99018	9.89755e-12	UDP-N-acetylglucosamine 1-carboxyvinyltransferase, EC 2.5.1.7 (Enoylpyruvate transferase) (UDP-N-acetylglucosamine enolpyruvyl transferase, EPT)
		SGO_1565	SGO_1565	1.14094	0.171797	6.64122	1.03187e-10	pseudogene; conserved hypothetical protein, authentic point mutation; this gene contains a premature stop which is not the result of sequencing error
		SGO_0410	SGO_0410	1.1409	0.153957	7.41052	4.98654e-13	Integral membrane protein
		SGO_1571	SGO_1571	1.14043	0.119064	9.57827	7.128e-21	Uncharacterized protein
		SGO_0400	hrcA	1.13834	0.142898	7.96612	7.47634e-15	Heat-inducible transcription repressor HrcA
		SGO_0069	SGO_0069	1.13783	0.113269	10.0454	7.85229e-23	Uncharacterized protein
		SGO_0708	ald	1.13396	0.271711	4.1734	5.97578e-05	Alanine dehydrogenase, EC 1.4.1.1
		SGO_1259	SGO_1259	1.131	0.12402	9.11951	4.72615e-19	Histidine protein kinase
		SGO_1404	hisF	1.13049	0.403631	2.80081	0.00797516	Imidazole glycerol phosphate synthase subunit HisF, EC 4.3.2.10 (IGP synthase cyclase subunit) (IGP synthase subunit HisF) (ImGP synthase subunit HisF, IGPS subunit HisF)
		SGO_0431	codY	1.13034	0.183275	6.16744	2.07606e-09	GTP-sensing transcriptional pleiotropic repressor CodY
		SGO_0183	rpmH	1.12666	0.250358	4.50018	1.42889e-05	50S ribosomal protein L34
		SGO_0546	infB	1.12506	0.102149	11.014	3.76788e-27	Translation initiation factor IF-2
		SGO_0835	SGO_0835	1.12236	0.153812	7.29695	1.13002e-12	Nitroreductase, EC 1.-.-.-
		SGO_1582	SGO_1582	1.12137	0.116815	9.59952	5.82239e-21	6-phospho-beta-glucosidase, EC 3.2.1.86
		SGO_1388	pulA-1	1.12086	0.137415	8.15677	1.63607e-15	Pullulanase, EC 3.2.1.41 (Alpha-dextrin endo-1,6-alpha-glucosidase) (Pullulan 6-glucanohydrolase)
		SGO_1919	SGO_1919	1.1194	0.172954	6.47225	3.08412e-10	ComYD-like protein
		SGO_2021	SGO_2021	1.11346	0.171058	6.50923	2.43529e-10	Extracellular polysaccharide glycosyltransferase, EC 2.-.-.-
		SGO_0276	gdhA	1.10948	0.105808	10.4858	9.16967e-25	Glutamate dehydrogenase
		SGO_0237	ccpA_1	1.1063	0.123516	8.95673	2.00953e-18	CcpA protein (Proteinase)
		SGO_1116	dapB	1.10359	0.123227	8.95575	2.02172e-18	4-hydroxy-tetrahydrodipicolinate reductase, HTPA reductase, EC 1.17.1.8
		SGO_0818	rplU	1.10135	0.393977	2.79546	0.00808386	50S ribosomal protein L21
		SGO_1708	amiF	1.10002	0.266185	4.13254	7.06969e-05	Oligopeptide transport ATP-binding protein amiF
		SGO_0493	SGO_0493	1.09414	0.152938	7.15412	3.13984e-12	Transcriptional regulator, TetR family, putative
		SGO_2149	rlmH	1.09185	0.244368	4.46807	1.65441e-05	Ribosomal RNA large subunit methyltransferase H, EC 2.1.1.177 (23S rRNA (pseudouridine1915-N3)-methyltransferase) (23S rRNA m3Psi1915 methyltransferase) (rRNA (pseudouridine-N3-)-methyltransferase RlmH)
		SGO_0450	rsfS	1.09132	0.0874222	12.4833	1.75056e-34	Ribosomal silencing factor RsfS
		SGO_2045	recA	1.09093	0.156876	6.95408	1.27058e-11	Protein RecA (Recombinase A)
		SGO_0763	murA-1	1.08782	0.100936	10.7773	4.49954e-26	UDP-N-acetylglucosamine 1-carboxyvinyltransferase, EC 2.5.1.7 (Enoylpyruvate transferase) (UDP-N-acetylglucosamine enolpyruvyl transferase, EPT)
		SGO_1558	nrdE	1.0821	0.131567	8.22472	9.3883e-16	Ribonucleoside-diphosphate reductase, EC 1.17.4.1
		SGO_0136	atpB_1	1.08191	0.135611	7.97801	6.85066e-15	V-type ATP synthase beta chain (V-ATPase subunit B)
		SGO_0331	SGO_0331	1.07865	0.0887067	12.1597	8.38271e-33	Uncharacterized protein
		SGO_1275	mscL	1.07848	0.34947	3.08605	0.00333714	Large-conductance mechanosensitive channel
		SGO_0528	ilvC	1.07693	0.108806	9.8977	3.3574e-22	Ketol-acid reductoisomerase (NADP(+)), KARI, EC 1.1.1.86 (Acetohydroxy-acid isomeroreductase, AHIR) (Alpha-keto-beta-hydroxylacyl reductoisomerase) (Ketol-acid reductoisomerase type 1) (Ketol-acid reductoisomerase type I)
		SGO_0404	dnaJ	1.07647	0.12771	8.42905	1.75769e-16	Chaperone protein DnaJ
		SGO_0432	entB	1.07512	0.0896728	11.9894	6.29769e-32	Isochorismatase family protein
		SGO_0032	plsX	1.07473	0.152877	7.03002	7.48379e-12	Phosphate acyltransferase, EC 2.3.1.274 (Acyl-ACP phosphotransacylase) (Acyl-[acyl-carrier-protein]--phosphate acyltransferase) (Phosphate-acyl-ACP acyltransferase)
		SGO_0548	SGO_0548	1.07218	0.168623	6.35847	6.29533e-10	Na/Pi-cotransporter family protein
		SGO_0061	SGO_0061	1.06885	0.0975255	10.9597	6.54539e-27	Uncharacterized protein
		SGO_1154	prfA	1.06787	0.118489	9.01235	1.23701e-18	Peptide chain release factor 1, RF-1
		SGO_2144	SGO_2144	1.06646	0.299596	3.55965	0.000656269	tRNA-Glu
		SGO_0524	SGO_0524	1.06529	0.0944863	11.2745	2.17577e-28	HD domain protein
		SGO_0599	SGO_0599	1.06433	0.171734	6.19757	1.72526e-09	Phosphoprotein phosphatase, EC 3.1.3.-
		SGO_0423	SGO_0423	1.05812	0.157768	6.70683	6.71513e-11	Putative sugar-specific permease
		SGO_0512	der	1.05798	0.26862	3.93857	0.000154617	GTPase Der (GTP-binding protein EngA)
		SGO_0643	SGO_0643	1.05493	0.167018	6.31625	8.18169e-10	Cytosine-specific methyltransferase, EC 2.1.1.37
		SGO_1758	SGO_1758	1.05104	0.197252	5.32839	2.45994e-07	Putative transcriptional regulator
		SGO_0806	potB	1.05044	0.37685	2.78741	0.00826886	Spermidine/putrescine ABC transporter, permease protein
		SGO_1391	SGO_1391	1.04913	0.135076	7.76697	3.47905e-14	Uncharacterized protein
		SGO_0134	SGO_0134	1.04863	0.133993	7.82602	2.20686e-14	Acetyltransferase, GNAT family, EC 2.3.1.-
		SGO_0067	SGO_0067	1.04546	0.125192	8.35087	3.36043e-16	Protein with prophage function domain
		SGO_0511	SGO_0511	1.04478	0.164231	6.36162	6.17695e-10	NADPH-flavin oxidoreductase-like protein, EC 1.6.99.-
		SGO_0113	acdH	1.04087	0.112747	9.23192	1.70609e-19	Aldehyde-alcohol dehydrogenase
		SGO_1597	SGO_1597	1.0368	0.0744872	13.9192	1.41383e-42	Membrane protein, putative
		SGO_0394	SGO_0394	1.03666	0.197902	5.23825	3.94912e-07	Membrane protein, putative
		SGO_0690	folD	1.03604	0.129843	7.9792	6.80013e-15	Bifunctional protein FolD [Includes: Methylenetetrahydrofolate dehydrogenase, EC 1.5.1.5; Methenyltetrahydrofolate cyclohydrolase, EC 3.5.4.9 ]
		SGO_2058	argS	1.03535	0.254747	4.06425	9.27505e-05	Arginine--tRNA ligase, EC 6.1.1.19 (Arginyl-tRNA synthetase, ArgRS)
		SGO_0378	SGO_0378	1.0337	0.199191	5.18952	5.10004e-07	CsbD domain-containing protein
		SGO_0575	pbp2X	1.03261	0.121431	8.50366	9.49711e-17	Penicillin-binding protein 2X, EC 2.3.2.-
		SGO_1755	scrK	1.03149	0.277798	3.7131	0.000370346	Fructokinase, EC 2.7.1.4
		SGO_1310	SGO_1310	1.02906	0.289572	3.55373	0.000669515	Uncharacterized protein
		SGO_1636	SGO_1636	1.0276	0.175004	5.87186	1.20392e-08	Cystathionine gamma-synthase, EC 2.5.1.48
		SGO_1192	rplJ	1.02406	0.169621	6.03731	4.54959e-09	50S ribosomal protein L10
		SGO_0315	SGO_0315	1.0191	0.307499	3.31414	0.00156069	Phosphoglycerate mutase family protein
		SGO_0782	SGO_0782	1.01332	0.135557	7.47522	3.10256e-13	Uncharacterized protein
		SGO_1149	SGO_1149	1.01258	0.126029	8.03453	4.36612e-15	Pneumococcal vaccine antigen A-like protein
		SGO_0535	SGO_0535	1.00922	0.112741	8.95167	2.0918e-18	Putative transcriptional regulator LytR
		SGO_1026	SGO_1026	1.00551	0.093189	10.7901	3.95574e-26	Rhamnosyltransferase
		SGO_0966	hsa	1.00497	0.0763278	13.1665	3.22205e-38	Streptococcal hemagglutinin (Hs antigen) (Sialic acid-binding adhesin)
		SGO_1929	tyrS	1.00171	0.128738	7.78097	3.13446e-14	Tyrosine--tRNA ligase, EC 6.1.1.1 (Tyrosyl-tRNA synthetase, TyrRS)
		SGO_0204	rpsL	1.00093	0.263098	3.80442	0.000261442	30S ribosomal protein S12
								yellow shading indicates genes conserved in Sg v PgSg up

## Sheet: D. PgSg vs Sg Down
		D. All genes demonstrating significantly decreased fitness after transposon insertion in Pg+Sg Output vs. Sg Only Output
		Genes were considered to have significantly altered fitness when the adjusted p-value </= 0.01 & the log2 FC >/= |1|
		GENEID	SYMBOL	LOG2 FC	LFC SE	STAT	ADJUSTED P-VAULE	ANNOTATION (FROM GENBANK OR UNIPROT)
		SGO_2098	rpsD	-2.42449	0.473307	-5.12244	3.74395e-06	30S ribosomal protein S4
		SGO_0718	secG	-2.19223	0.380426	-5.76258	1.50637e-07	Protein-export membrane protein SecG
		SGO_0710	SGO_0710	-2.15389	0.408945	-5.26693	1.83166e-06	tRNA-Thr
		SGO_2042	SGO_2042	-2.00061	0.632238	-3.16432	0.00700512	UPF0297 protein SGO_2042
		SGO_0689	SGO_0689	-1.97911	0.315097	-6.28096	9.17791e-09	Uncharacterized protein
		SGO_1974	rplX	-1.92993	0.509749	-3.78605	0.00092869	50S ribosomal protein L24
		SGO_1514	lacF	-1.8136	0.300012	-6.04509	3.28541e-08	PTS system, lactose-specific IIa component, EC 2.7.1.69
		SGO_1455	rplA	-1.69262	0.280344	-6.03766	3.37652e-08	50S ribosomal protein L1
		SGO_2152	SGO_2152	-1.65802	0.165127	-10.0409	1.74122e-21	6S RNA
		SGO_1885	groEL	-1.64473	0.200994	-8.18296	2.29645e-14	Chaperonin GroEL, EC 5.6.1.7 (60 kDa chaperonin) (Chaperonin-60, Cpn60)
		SGO_0504	SGO_0504	-1.64384	0.206934	-7.94379	1.35505e-13	DNA-binding response regulator
		SGO_0413	rpoE	-1.51121	0.219473	-6.88563	2.1684e-10	Probable DNA-directed RNA polymerase subunit delta (RNAP delta factor)
		SGO_1752	SGO_1752	-1.50673	0.302539	-4.98029	7.45969e-06	Transcription regulator, MarR family
		SGO_1045	SGO_1045	-1.49348	0.247111	-6.04376	3.28541e-08	Transcription regulator BH1216
		SGO_0352	SGO_0352	-1.45855	0.188389	-7.74222	6.13706e-13	ABC transporter, ATP-binding protein SP1580
		SGO_1718	sufB-1	-1.41723	0.292002	-4.85349	1.33054e-05	FeS assembly protein SufB
		SGO_2128	SGO_2128	-1.39432	0.258359	-5.39685	1.01148e-06	tRNA-Ala
		SGO_1705	SGO_1705	-1.38892	0.259649	-5.34921	1.27172e-06	tRNA-Ala
		SGO_1955	SGO_1955	-1.38247	0.259679	-5.32375	1.42378e-06	tRNA-Ala
		SGO_0059	pXO1	-1.364	0.181657	-7.50867	3.17502e-12	ESAT-6-like protein
		SGO_1599	sodA	-1.3524	0.220871	-6.12302	2.29324e-08	Superoxide dismutase, EC 1.15.1.1
		SGO_1694	fabD	-1.33837	0.14408	-9.28903	2.15179e-18	Malonyl CoA-acyl carrier protein transacylase, EC 2.3.1.39
		SGO_1935	SGO_1935	-1.33174	0.181675	-7.33037	1.10653e-11	Negative transcriptional regulator, CopY
		SGO_1180	SGO_1180	-1.26448	0.391109	-3.23307	0.00573082	Histidine kinase, EC 2.7.13.3
		SGO_0018	SGO_0018	-1.2562	0.111531	-11.2632	6.88713e-27	Conserved domain protein
		SGO_1308	SGO_1308	-1.17243	0.111157	-10.5474	1.08209e-23	Uncharacterized protein
		SGO_1530	metG	-1.11351	0.144998	-7.67946	9.19983e-13	Methionine--tRNA ligase, EC 6.1.1.10 (Methionyl-tRNA synthetase, MetRS)
		SGO_1323	rpsP	-1.11327	0.359279	-3.09862	0.00848511	30S ribosomal protein S16
		SGO_0207	gap	-1.1077	0.239251	-4.62986	3.49561e-05	Glyceraldehyde-3-phosphate dehydrogenase, EC 1.2.1.-
		SGO_1965	secY	-1.09976	0.182376	-6.03015	3.46498e-08	Protein translocase subunit SecY
		SGO_0462	SGO_0462	-1.09223	0.334882	-3.26154	0.00523135	Uncharacterized protein
		SGO_1154	prfA	-1.0784	0.119015	-9.06106	1.48778e-17	Peptide chain release factor 1, RF-1
		SGO_2083	SGO_2083	-1.06592	0.118286	-9.0114	2.21961e-17	Putative transcriptional regulator
		SGO_2133	ftsH	-1.06317	0.258827	-4.10764	0.000286722	ATP-dependent zinc metalloprotease FtsH, EC 3.4.24.-
		SGO_1382	SGO_1382	-1.05945	0.210224	-5.03963	5.58902e-06	tRNA-Arg
		SGO_0100	SGO_0100	-1.05938	0.194664	-5.44209	8.36204e-07	Maltose operon transcription repressor
		SGO_0209	pgk	-1.05487	0.173306	-6.08675	2.65405e-08	Phosphoglycerate kinase, EC 2.7.2.3
		SGO_0202	SGO_0202	-1.04101	0.130346	-7.9865	9.92387e-14	Pur operon repressor
		SGO_1547	atpB_2	-1.0401	0.212631	-4.89156	1.1271e-05	ATP synthase subunit a (ATP synthase F0 sector subunit a) (F-ATPase subunit 6)
		SGO_1939	adcR	-1.03638	0.197238	-5.25446	1.94788e-06	Repressor protein adcR
		SGO_0682	SGO_0682	-1.03004	0.218825	-4.70715	2.49161e-05	Transcription regulator
		SGO_1076	rpsT	-1.01347	0.189657	-5.34367	1.30217e-06	30S ribosomal protein S20
		SGO_0454	SGO_0454	-1.00889	0.144693	-6.97264	1.3159e-10	Probable transcriptional regulatory protein SGO_0454
		SGO_0396	SGO_0396	-1.00189	0.205359	-4.87871	1.17743e-05	Transcriptional regulator, PadR family
								yellow shading indicates genes conserved in Sg v Input down

## Sheet: E. PgSg vs Sg Up
		E. All genes demonstrating significantly increased fitness after transposon insertion in Pg+Sg Output v Sg Only Output
		Genes were considered to have significantly altered fitness when the adjusted p-value </= 0.01 & the log2 FC >/= |1|
		GENEID	SYMBOL	LOG2 FC	LFC SE	STAT	ADJUSTED P-VAULE	ANNOTATION (FROM GENBANK OR UNIPROT)
		SGO_2014	SGO_2014	4.10385	1.14692	3.57814	0.00192994	pseudogene; transposase, ISL3 family, degenerate
		SGO_2015	SGO_2015	3.75931	0.502972	7.4742	3.92742e-12	Possible polysaccharide transport protein
		SGO_2017	tarI	3.49961	0.31184	11.2225	9.3671e-27	Ribitol-5-phosphate cytidylyltransferase, EC 2.7.7.40
		SGO_2020	SGO_2020	3.29588	0.327159	10.0742	1.35341e-21	Glycosyltransferase
		SGO_1868	SGO_1868	3.29354	0.993501	3.31509	0.00445818	Acetyltransferase, GNAT family
		SGO_2027	wzh	3.23656	0.276992	11.6847	6.32993e-29	Tyrosine-protein phosphatase, EC 3.1.3.48
		SGO_0042	SGO_0042	2.95899	0.190301	15.549	3.35023e-51	Transcription regulator, GntR family
		SGO_2019	licD	2.90688	0.26893	10.8091	8.07838e-25	LicD3 protein
		SGO_2108	mreC	2.71046	0.218118	12.4266	1.94349e-32	Cell shape-determining protein MreC (Cell shape protein MreC)
		SGO_1435	mreB	2.3893	0.225544	10.5935	7.36003e-24	Cell shape determining protein
		SGO_2018	SGO_2018	2.35733	0.200515	11.7564	3.39464e-29	Extrracellular polysaccharide polymerase putative
		SGO_2024	SGO_2024	2.32076	0.251781	9.21738	3.71231e-18	Extracellular polysaccharide biosynthesis, EC 4.2.1.46
		SGO_0319	SGO_0319	2.30693	0.389865	5.91726	6.40166e-08	NAGPA domain-containing protein
		SGO_0235	SGO_0235	2.24163	0.189051	11.8573	1.36329e-29	Glycerol uptake facilitator protein-like protein
		SGO_1218	mutY	2.23293	0.386968	5.77032	1.45152e-07	Adenine DNA glycosylase, EC 3.2.2.31
		SGO_1612	citZ	2.17474	0.597639	3.63888	0.00158385	Citrate synthase
		SGO_1361	SGO_1361	2.01574	0.255653	7.88465	2.10918e-13	ADP-ribosylhydrolase
		SGO_1549	SGO_1549	1.86643	0.302562	6.16877	1.76132e-08	PAP2 family protein
		SGO_0896	SGO_0896	1.81468	0.525699	3.45194	0.00290627	Methyltransf_11 domain-containing protein
		SGO_0531	SGO_0531	1.79506	0.25395	7.06856	6.76079e-11	Membrane protein, putative
		SGO_0948	pgdA	1.76311	0.225207	7.82886	3.18926e-13	Peptidoglycan N-acetylglucosamine deacetylase A, EC 3.5.1.-
		SGO_0086	SGO_0086	1.71687	0.191307	8.97442	2.95248e-17	Lipoprotein, putative
		SGO_1432	gyrB	1.70388	0.316141	5.38963	1.04545e-06	DNA gyrase subunit B, EC 5.6.2.2
		SGO_0111	SGO_0111	1.67194	0.252711	6.61601	1.22891e-09	MORN motif family protein
		SGO_2010	pbp2a	1.66854	0.222983	7.48278	3.77111e-12	Penicillin-binding protein 2A, EC 2.4.1.129
		SGO_1268	SGO_1268	1.66249	0.399921	4.15706	0.000237819	Murein hydrolase export regulator
		SGO_1731	SGO_1731	1.63889	0.428485	3.82484	0.000822008	DNA-binding response regulator
		SGO_1349	SGO_1349	1.62309	0.413525	3.92502	0.000581799	Uncharacterized protein
		SGO_1136	SGO_1136	1.6209	0.375	4.3224	0.000125966	Putative esterase superfamily
		SGO_2151	spo0J	1.61573	0.526332	3.06979	0.0091559	Chromosome segregation protein
		SGO_0998	SGO_0998	1.60323	0.297874	5.38224	1.08153e-06	Membrane protein, putative
		SGO_1671	scpA	1.57454	0.184458	8.53602	1.25214e-15	Segregation and condensation protein A
		SGO_0691	SGO_0691	1.57104	0.280747	5.59592	3.85532e-07	Uncharacterized protein
		SGO_1909	SGO_1909	1.56803	0.265413	5.90787	6.6377e-08	Membrane protein, putative
		SGO_0737	lgt	1.51491	0.243029	6.23344	1.22847e-08	Phosphatidylglycerol--prolipoprotein diacylglyceryl transferase, EC 2.5.1.145
		SGO_1029	SGO_1029	1.50145	0.22002	6.82414	3.21689e-10	Ferredoxin
		SGO_0874	SGO_0874	1.49506	0.333125	4.48798	6.39716e-05	Lipoprotein, putative
		SGO_0112	SGO_0112	1.49061	0.168314	8.85614	8.17654e-17	Putative acyltransferase
		SGO_0021	SGO_0021	1.48376	0.348466	4.25797	0.000163848	Conserved domain protein
		SGO_1459	SGO_1459	1.47183	0.329694	4.46423	7.02878e-05	Glyoxylase family protein
		SGO_0842	SGO_0842	1.4392	0.188499	7.63503	1.26493e-12	Rhodanese family protein
		SGO_1129	lplA	1.43141	0.240855	5.94303	5.63133e-08	Lipoate--protein ligase, EC 6.3.1.20
		SGO_0962	SGO_0962	1.41594	0.261607	5.41248	9.40536e-07	ABC transporter, permease/ATP-binding protein
		SGO_1449	pbp2b	1.41353	0.152825	9.24931	2.92747e-18	Penicillin-binding protein 2B, EC 2.3.2.-
		SGO_1674	SGO_1674	1.38896	0.307526	4.51656	5.68964e-05	Phosphoesterase, EC 3.1.4.-
		SGO_0673	divIB	1.38302	0.35155	3.93406	0.000563985	Cell division protein DivIB
		SGO_1159	guaC	1.38211	0.261062	5.29417	1.61987e-06	GMP reductase, EC 1.7.1.7 (Guanosine 5'-monophosphate oxidoreductase, Guanosine monophosphate reductase)
		SGO_0841	SGO_0841	1.37278	0.171873	7.98713	9.92387e-14	Oxidoreductase, EC 1.1.1.-
		SGO_1132	SGO_1132	1.36419	0.253892	5.37312	1.1297e-06	Acetoin dehydrogenase, EC 1.1.1.303
		SGO_1933	SGO_1933	1.32286	0.284142	4.65564	3.10434e-05	Copper transport protein CopZ-related protein
		SGO_0797	SGO_0797	1.31274	0.210713	6.22997	1.23985e-08	RocB protein, putative
		SGO_0288	SGO_0288	1.29536	0.247416	5.23553	2.13143e-06	GDSL-like lipase/acylhydrolase, EC 3.1.1.47
		SGO_1684	SGO_1684	1.29272	0.412046	3.13732	0.00758542	Acyl-CoA dehydrogenase family
		SGO_0480	SGO_0480	1.28444	0.30733	4.17933	0.00021959	3-dmu-9_3-mt domain-containing protein
		SGO_1778	SGO_1778	1.25789	0.180787	6.95789	1.40401e-10	Uncharacterized protein
		SGO_1640	SGO_1640	1.25317	0.298924	4.19229	0.000211244	Uncharacterized protein
		SGO_0076	SGO_0076	1.24359	0.218108	5.70174	2.13776e-07	Uncharacterized protein
		SGO_0479	SGO_0479	1.22762	0.33937	3.61734	0.00169976	Transcriptional regulator, AraC family
		SGO_0228	SGO_0228	1.21765	0.301222	4.04237	0.000371825	Transcription regulator, MerR family
		SGO_1934	SGO_1934	1.194	0.222576	5.36444	1.17716e-06	Copper-translocating P-type ATPase, EC 3.6.3.4
		SGO_2087	SGO_2087	1.17969	0.299294	3.94157	0.000549537	Uncharacterized protein
		SGO_0292	spxB	1.17637	0.206739	5.6901	2.26898e-07	Pyruvate oxidase, EC 1.2.3.3
		SGO_2021	SGO_2021	1.16875	0.170455	6.85663	2.60988e-10	Extracellular polysaccharide glycosyltransferase, EC 2.-.-.-
		SGO_2099	SGO_2099	1.16542	0.315643	3.69222	0.00132808	ABC transporter ATP-binding protein, EC 3.6.3.25
		SGO_2037	SGO_2037	1.16347	0.171111	6.7995	3.75229e-10	Cardiolipin synthase, EC 2.7.8.-
		SGO_1495	SGO_1495	1.15616	0.275844	4.19135	0.000211342	Putative transcriptional regulator
		SGO_2011	SGO_2011	1.15228	0.188947	6.09843	2.49492e-08	Pseudouridine synthase, EC 5.4.99.-
		SGO_1083	SGO_1083	1.14521	0.215459	5.31521	1.47232e-06	Sugar ABC transporter, ATP-binding protein SP0846
		SGO_0878	SGO_0878	1.1401	0.253959	4.48932	6.38426e-05	ABC transporter, ATP-binding protein
		SGO_0703	SGO_0703	1.13671	0.172985	6.57117	1.59215e-09	Ferric transport regulator protein
		SGO_1531	xth	1.13427	0.218214	5.19798	2.56223e-06	Exodeoxyribonuclease III, EC 3.1.11.2
		SGO_1507	SGO_1507	1.1323	0.214481	5.27923	1.72385e-06	Uncharacterized protein
		SGO_1452	pyrH	1.12887	0.253266	4.45726	7.23044e-05	Uridylate kinase, UK, EC 2.7.4.22 (Uridine monophosphate kinase, UMP kinase, UMPK)
		SGO_1691	accB	1.12303	0.202184	5.55447	4.69294e-07	Biotin carboxyl carrier protein of acetyl-CoA carboxylase
		SGO_0677	sepF	1.12257	0.148106	7.57948	1.89269e-12	Cell division protein SepF
		SGO_0945	SGO_0945	1.12209	0.27997	4.00789	0.000423325	ABC transporter permease protein
		SGO_2022	SGO_2022	1.1206	0.156716	7.15054	3.99562e-11	UDP-glucose 4-epimerase BH3715, EC 5.1.3.2
		SGO_1661	SGO_1661	1.10434	0.217092	5.08696	4.46295e-06	Radical SAM protein, TIGR01212 family
		SGO_0427	SGO_0427	1.09899	0.180203	6.09864	2.49492e-08	Universal stress protein
		SGO_1821	dtd	1.09756	0.231329	4.74459	2.13902e-05	D-aminoacyl-tRNA deacylase, DTD, EC 3.1.1.96 (Gly-tRNA(Ala) deacylase)
		SGO_1174	SGO_1174	1.09544	0.247852	4.41972	8.46588e-05	Histidine kinase, EC 2.7.3.-
		SGO_1290	SGO_1290	1.09439	0.28081	3.89726	0.000644325	ABC transporter, permease/ATP-binding protein
		SGO_1131	sucB	1.08179	0.243761	4.43791	7.84603e-05	Dihydrolipoamide S-acetyltransferase, EC 2.3.1.12
		SGO_1090	SGO_1090	1.07539	0.258519	4.1598	0.000236666	Pseudouridine synthase, EC 5.4.99.-
		SGO_2053	mutL	1.07502	0.183055	5.87264	8.01003e-08	DNA mismatch repair protein MutL
		SGO_0869	SGO_0869	1.06312	0.22453	4.73486	2.22754e-05	Uncharacterized protein
		SGO_0868	SGO_0868	1.0608	0.219768	4.82689	1.48957e-05	Uncharacterized protein
		SGO_2146	comD	1.04747	0.31888	3.28485	0.00486256	Histidine protein kinase ComD, EC 2.7.3.-
		SGO_2025	wze	1.04715	0.14231	7.35821	9.19985e-12	Tyrosine-protein kinase CpsD, EC 2.7.10.2
		SGO_1890	SGO_1890	1.03996	0.266795	3.89797	0.000644325	PTS system, fructose(Mannose)-specific IID, EC 2.7.1.69
		SGO_1453	SGO_1453	1.03371	0.331931	3.11423	0.00806584	Glycosyl transferase, family 8 SP1766
		SGO_0904	purR	1.03217	0.225493	4.57739	4.40499e-05	Galactose operon repressor GalR
		SGO_0165	SGO_0165	1.0276	0.147534	6.96515	1.36011e-10	ABC transporter, permease/ATP-binding protein SP2075
		SGO_2013	SGO_2013	1.02407	0.211692	4.83753	1.4194e-05	Lysozyme, EC 3.2.1.17
		SGO_1493	SGO_1493	1.01458	0.266014	3.81401	0.000853722	Uncharacterized protein
		SGO_1503	SGO_1503	1.01437	0.226746	4.47361	6.78432e-05	Uncharacterized protein
		SGO_0877	SGO_0877	1.00416	0.241475	4.15845	0.000237222	Permease domain protein
		SGO_1417	SGO_1417	1.00066	0.236576	4.22974	0.000183023	Response regulator protein
								yellow shading indicates genes conserved in Sg v Input up
